# Supplementary material for: 12,13-diHOME and noradrenaline are associated with the occurrence of acute myocardial infarction in patients with type 2 diabetes mellitus
Source: Diabetol Metab Syndr. 2023 Jun 29;15:142. doi: 10.1186/s13098-023-01115-9 (PMC10308632; doi:10.1186/s13098-023-01115-9)
Supplement: Supplementary file 2 — Additional file 2. The detailed information of all the identified serum metabolite among T2DM patients with or without AMI detected by untargeted metabonomic. N = 222. D, Type II diabetes. A, acute myocardial infarction. C, healthy control. Screening methods: In OPLS-DA model, Variable important in projection (VIP) > 1, P < 0.05. T2DM, Type II diabetes; AMI, Acute myocardial infarction. [file 13098_2023_1115_MOESM2_ESM.xlsx]

## Sheet: Annotation
	mz	rt	ppm	exact_mass	formula	KEGG	posneg
5-Hydroxyindoleacetic acid	191.106	787.322	1.89142	191.058	C10H9NO3	C05635	neg
Dehydroepiandrosterone	289.162	456.415	2.52463	288.209	C19H28O2	C01227	pos
Cortisol	363.216	639.056	0.977317	362.209	C21H30O5	C00735	pos
L-Tyrosine	182.081	196.006	0.0274603	181.074	C9H11NO3	C00082	pos
L-Cystine	241.031	92.3778	1.2878	240.024	C6H12N2O4S2	C00491	pos
Glycochenodeoxycholic acid	448.053	653.635	8.20099	449.314	C26H43NO5	C05466	neg
gamma-Aminobutyric acid	102.054	79.8378	4.62245	103.063	C4H9NO2	C00334	neg
4-Hydroxybenzoic acid	121.029	523.363	1.5725	138.032	C7H6O3	C00156	pos
L-Arginine	175.119	84.9362	1.44287	174.112	C6H14N4O2	C00062	pos
p-Hydroxyphenylacetic acid	152.067	218.026	7.5355	152.047	C8H8O3	C00642	pos
Hippuric acid	178.049	334.709	4.93467	179.058	C9H9NO3	C01586	neg
Succinic acid	117.018	76.8378	3.66967	118.027	C4H6O4	C00042	neg
L-Histidine	155.079	79.4958	1.54015	155.07	C6H9N3O2	C00135	pos
L-Glutamic acid	146.043	80.0792	10.8064	147.053	C5H9NO4	C00025	neg
D-Glucuronic Acid	193.034	80.0128	4.91754	194.043	C6H10O7	C00191	neg
L-Threonine	120.066	87.4666	0.125854	119.058	C4H9NO3	C00188	pos
Methyl jasmonate	223.988	752.662	2.23904	224.141	C13H20O3	C11512	pos
L-Valine	118.086	138.435	1.75465	117.079	C5H11NO2	C00183	pos
Kynurenic acid	190.05	415.954	0.0194789	189.043	C10H7NO3	C01717	pos
Uric acid	168.023	97.6089	2.47903	168.028	C5H4N4O3	C00366	neg
Sorbitol	182.985	32.7571	0.0939593	182.079	C6H14O6	C00794	pos
trans-Cinnamate	147.043	327.496	8.46457	148.052	C9H8O2	C00423	neg
L-Leucine	132.102	219.7	1.32474	131.095	C6H13NO2	C00123	pos
L-Phenylalanine	164.071	327.498	1.54921	165.079	C9H11NO2	C00079	neg
Salicylic acid	137.065	369.116	3.40585	138.032	C7H6O3	C00805	neg
L-Proline	116.07	95.8462	2.0367	115.063	C5H9NO2	C00148	pos
L-Isoleucine	132.102	197.929	0.690342	131.095	C6H13NO2	C00407	pos
Glycocholic acid	464.298	575.275	6.67321	465.309	C26H43NO6	C01921	neg
L-Lactic acid	90.0554	203.956	0.328534	90.0317	C3H6O3	C00186	pos
4-Hydroxycinnamic acid	146.98	748.693	2.31673	164.047	C9H8O3	C00811	pos
D-Ribose	149.044	84.1498	3.09961	150.053	C5H10O5	C00121	neg
Dimethyl sulfone	92.926	83.6779	8.90662	94.0089	C2H6O2S	C11142	neg
Theophylline	179.056	385.687	1.93334	180.065	C7H8N4O2	C07130	neg
Sphingosine 1-phosphate	378.24	789.984	3.2519	379.249	C18H38NO5P	C06124	neg
Citrulline	176.103	98.531	0.130038	175.096	C6H13N3O3	C00327	pos
Hypoxanthine	135.029	151.878	13.9555	136.038	C5H4N4O	C00262	neg
Skatole	132.08	397.211	2.33797	131.073	C9H9N	C08313	pos
Phenylacetylglutamine	265.117	456.313	3.2363	264.111	C13H16N2O4	C04148	pos
Phenylethylamine	121.028	492.717	0.661236	121.089	C8H11N	C05332	neg
3-(2-Hydroxyphenyl)propanoic acid	167.07	824.112	0.258446	166.063	C9H10O3	C01198	pos
Gluconic acid	195.049	80.6987	5.87635	196.058	C6H12O7	C00257	neg
D-Phenyllactic acid	166.058	195.834	1.36264	166.063	C9H10O3	C05607	pos
Uridine	243.061	169.945	2.41966	244.07	C9H12N2O6	C00299	neg
2-Hydroxybutyric acid	104.053	140.12	0.102541	104.047	C4H8O3	C05984	pos
Gulonic acid	196.06	523.407	10.4464	196.058	C6H12O7	C00800	pos
L-Arogenate	227.079	397.229	1.05602	227.079	C10H13NO5	C00826	pos
N-Acetyl-L-glutamate 5-semialdehyde	174.076	97.7216	0.00517015	173.069	C7H11NO4	C01250	pos
2-Keto-6-acetamidocaproate	188.092	89.4641	0.667759	187.084	C8H13NO4	C05548	pos
N-Formyl-L-glutamic acid	175.048	268.778	1.35677	175.048	C6H9NO5	C01045	pos
Glutarate semialdehyde	116.049	544.556	13.0516	116.047	C5H8O3	C03273	neg
alpha-Ketoisovaleric acid	115.039	161.09	11.9028	116.047	C5H8O3	C00141	neg
Bilirubin	583.253	704.985	5.90975	584.264	C33H36N4O6	C00486	neg
(3Z)-Phytochromobilin	583.252	500.616	7.77857	584.264	C33H36N4O6	C05913	neg
5-Amino-2-oxopentanoic acid	130.049	96.6837	13.6423	131.058	C5H9NO3	C01110	neg
L-Aspartate-semialdehyde	116.034	81.7542	14.3094	117.043	C4H7NO3	C00441	neg
Pyridoxal	148.041	118.03	8.40247	167.058	C8H9NO3	C00250	neg
Inosine	269.088	291.147	0.807915	268.081	C10H12N4O5	C00294	pos
ATP	507.278	589.401	11.2431	506.996	C10H16N5O13P3	C00002	pos
L-Carnitine	162.112	89.7275	2.63876	161.105	C7H15NO3	C00318	pos
Pimelic acid	159.969	63.7004	0.0139419	160.074	C7H12O4	C02656	pos
L-Kynurenine	209.092	335.278	1.07513	208.085	C10H12N2O3	C00328	pos
Norepinephrine	170.078	289.455	14.6377	169.074	C8H11NO3	C00547	pos
3-Dehydroshikimate	171.993	36.6364	1.34676	172.037	C7H8O5	C02637	pos
Indole	117.057	397.202	7.46645	117.058	C8H7N	C00463	pos
Oleic acid	283.175	405.834	0.738434	282.256	C18H34O2	C00712	pos
Gentisic acid	154.989	702.573	8.44976	154.027	C7H6O4	C00628	pos
Pipecolic acid	130.086	100.216	2.73742	129.079	C6H11NO2	C00408	pos
Ketoleucine	130.064	446.914	11.5297	130.063	C6H10O3	C00233	neg
Spermidine	144.982	837.222	1.65521	145.158	C7H19N3	C00315	pos
cis-4-Hydroxy-D-proline	132.066	88.1546	0.583856	131.058	C5H9NO3	C03440	pos
Betaine	118.086	89.7659	0.892569	117.079	C5H11NO2	C00719	pos
Hydroquinone	110.02	741.96	1.30655	110.037	C6H6O2	C00530	pos
Isovaleric acid	102.034	347.697	0.364418	102.068	C5H10O2	C08262	pos
Isobutyric acid	88.0761	741.315	0.0163642	88.0524	C4H8O2	C02632	pos
Nicotinic acid	122.547	408.894	0.531967	123.032	C6H5NO2	C00253	pos
Homovanillic acid	182.058	99.0733	0.426787	182.058	C9H10O4	C05582	pos
Pyroglutamic acid	130.05	456.325	2.77141	129.043	C5H7NO3	C01879	pos
Creatine	132.076	94.931	1.48001	131.07	C4H9N3O2	C00300	pos
Picolinic acid	124.087	827.183	2.87709	123.032	C6H5NO2	C10164	pos
Lithocholic acid	376.311	802.037	3.54567	376.298	C24H40O3	C03990	pos
Dodecanoic acid	200.165	645.447	2.77739	200.178	C12H24O2	C02679	pos
Creatinine	112.983	662.686	13.7274	113.059	C4H7N3O	C00791	neg
Sphinganine	302.305	785.403	0.0464051	301.298	C18H39NO2	C00836	pos
O-Phosphoethanolamine	141.958	64.9907	1.29756	141.019	C2H8NO4P	C00346	pos
L-Lysine	147.113	75.3781	1.7021	146.106	C6H14N2O2	C00047	pos
Niacinamide	123.056	140.995	2.73941	122.048	C6H6N2O	C00153	pos
L-Fucose	164.067	71.3915	0.644279	164.069	C6H12O5	C00507	pos
L-Tryptophan	205.097	397.216	0.0351053	204.09	C11H12N2O2	C00078	pos
Phenol	94.0455	35.0985	0.75804	94.0419	C6H6O	C00146	pos
Tryptophanol	142.065	364.731	8.40815	161.084	C10H11NO	C00955	neg
Phenylacetaldehyde	120.024	58.3055	11.2718	120.058	C8H8O	C00601	pos
Pyruvic acid	88.0234	51.1113	2.6814	88.016	C3H4O3	C00022	pos
Methylmalonic acid	101.071	815.431	1.69379	118.027	C4H6O4	C02170	pos
L-Methionine	150.059	140.1	2.34775	149.051	C5H11NO2S	C00073	pos
4,5-Dihydroorotic acid	158.961	214.469	1.51195	158.033	C5H6N2O4	C00337	pos
6-Phosphogluconic acid	259.169	758.174	1.71882	276.025	C6H13O10P	C00345	pos
2-Aminophenol	110.06	38.5355	1.82536	109.053	C6H7NO	C01987	pos
L-2-Hydroxyglutaric acid	148.977	252.357	0.704958	148.037	C5H8O5	C03196	pos
D-Xylose	151.061	330.816	8.55149	150.053	C5H10O5	C00181	pos
Oxoglutaric acid	146.03	72.2291	0.435139	146.022	C5H6O5	C00026	pos
Dihydrouracil	112.983	529.022	13.9362	114.043	C4H6N2O2	C00429	neg
D-Mannose	180.058	90.5494	2.93152	180.063	C6H12O6	C00159	neg
2-Ketobutyric acid	102.091	434.443	2.44417	102.032	C4H6O3	C00109	pos
L-Cysteine	120.981	49.1586	0.795686	121.02	C3H7NO2S	C00097	pos
Riboflavin	376.257	794.582	5.35075	376.138	C17H20N4O6	C00255	pos
Pyrrole-2-carboxylic acid	111.02	783.798	1.48816	111.032	C5H5NO2	C05942	pos
Stearidonic acid	277.216	781.042	0.585103	276.209	C18H28O2	C16300	pos
Sphingosine	300.289	776.334	1.27943	299.282	C18H37NO2	C00319	pos
3-Hydroxyphenylacetic acid	151.038	356.68	10.5046	152.047	C8H8O3	C05593	neg
Acetylcholine	146.117	95.2358	4.61274	146.118	C7H16NO2	C01996	pos
Cholesterol	369.35	823.332	5.76878	386.355	C27H46O	C00187	pos
Selenomethionine	198.018	725.388	0.134888	196.995	C5H11NO2Se	C05335	pos
Calcitriol	417.335	705.994	2.64272	416.329	C27H44O3	C01673	pos
Isocitric acid	192.032	102.137	2.84804	192.027	C6H8O7	C00311	pos
4-Guanidinobutanoic acid	146.092	396.191	2.95978	145.085	C5H11N3O2	C01035	pos
D-Cathine	134.094	396.382	9.87221	151.1	C9H13NO	C08300	pos
L-Methionine S-oxide	166.053	141.616	0.281867	165.046	C5H11NO3S	C02989	pos
Saccharopine	276.118	96.4208	1.00834	276.132	C11H20N2O6	C00449	pos
Indole-3-acetate	176.071	597.66	0.0959842	175.063	C10H9NO2	C00954	pos
4-Hydroxycinnamoylagmatine	276.144	241.17	0.106819	276.159	C14H20N4O2	C04498	pos
Prostaglandin-c2	335.22	781.188	0.180353	334.214	C20H30O4	C05955	pos
beta-Alanyl-L-arginine	245.15	326.395	0.35977	245.149	C9H19N5O3	C05340	pos
Xanthine	151.024	152.341	14.1017	152.033	C5H4N4O2	C00385	neg
Succinic acid semialdehyde	103.039	88.6266	0.443685	102.032	C4H6O3	C00232	pos
L-2,4-diaminobutyric acid	118.066	462.65	0.595425	118.074	C4H10N2O2	C03283	pos
Retinoyl b-glucuronide	476.275	799.945	0.075768	476.241	C26H36O8	C11061	pos
4-Hydroxyphenylacetaldehyde	136.048	92.1491	1.72115	136.052	C8H8O2	C03765	pos
Dehypoxanthine futalosine	296.068	87.1647	5.48122	296.09	C14H16O7	C17010	pos
Phosphorylcholine	184.073	87.2025	0.0013051	184.074	C5H15NO4P	C00588	pos
3-Sulfinylpyruvic acid	152.995	67.8992	1.22673	151.978	C3H4O5S	C05527	pos
L-Glutamic gamma-semialdehyde	131.053	156.531	0.0802318	131.058	C5H9NO3	C01165	pos
Prephenate	226.071	457.389	9.23655	226.048	C10H10O6	C00254	pos
2-Oxoarginine	173.079	301.413	0.146996	173.08	C6H11N3O3	C03771	pos
gamma-Glutamylalanine	219.097	98.95	0.831956	NULL	C7H11N2O5R	C03740	pos
Glycerophosphocholine	258.109	140.024	3.74174	258.111	C8H21NO6P	C00670	pos
Acetylphosphate	139.982	327.803	0.573985	139.988	C2H5O5P	C00227	pos
3-Hydroxyanthranilate	152.033	698.478	11.9993	153.043	C7H7NO3	C00632	neg
2-Aminoacrylic acid	88.0399	98.9256	1.82236	87.032	C3H5NO2	C02218	pos
N-Acetylornithine	175.108	98.9249	0.00618693	174.1	C7H14N2O3	C00437	pos
Normetanephrine	166.084	98.8783	0.132176	183.089	C9H13NO3	C05589	pos
Sphinganine 1-phosphate	382.27	803.317	3.25517	381.264	C18H40NO5P	C01120	pos
2-Dehydropantoate	146.06	427.392	0.130808	146.058	C6H10O4	C00966	pos
Sulfate	98.9843	832.88	1.03338	97.9674	H2SO4	C00059	pos
1-Methylnicotinamide	137.071	89.6951	0.0254451	137.071	C7H9N2O	C02918	pos
Carbamoyl phosphate	141.983	718.221	1.17683	140.983	CH4NO5P	C00169	pos
5,6-Dihydro-5-fluorouracil	133.032	140.13	0.0105844	132.034	C4H5FN2O2	C16630	pos
Aspartame	295.129	423.431	0.01392	294.122	C14H18N2O5	C11045	pos
N6-Acetyl-L-lysine	189.124	98.9133	0.00870072	188.116	C8H16N2O3	C02727	pos
Uracil	113.035	180.732	0.440573	112.027	C4H4N2O2	C00106	pos
(R)-5,6-Dihydrothymine	128.071	98.9159	0.0480024	128.059	C5H8N2O2	C21028	pos
Hydrogen phosphate	98.9847	600.371	0.0692895	97.9769	H3PO4	C00009	pos
Maleic acid homopolymer	144.044	397.176	5.71731	144.042	C6H8O4	C00922	pos
Propanoyl phosphate	153.993	750.274	0.0275736	154.003	C3H7O5P	C02876	pos
Alpha-D-Glucose	181.07	462.693	4.38118	180.063	C6H12O6	C00267	pos
L-Rhamnono-1,4-lactone	162.058	298.786	2.69278	162.053	C6H10O5	C02991	pos
(S)-Methylmalonic acid semialdehyde	102.034	561.023	4.70265	102.032	C4H6O3	C06002	pos
p-Aminobenzoic acid	138.053	95.2309	9.58495	137.048	C7H7NO2	C00568	pos
2-Phenylethanol	105.07	758.176	1.28209	122.073	C8H10O	C05853	pos
Guanosine	282.083	281.738	3.73282	283.092	C10H13N5O5	C00387	neg
dCMP	307.115	754.883	3.98434	307.057	C9H14N3O7P	C00239	neg
S-Adenosylmethionine	397.222	808.769	10.5378	398.137	C15H22N6O5S	C00019	neg
Guanidoacetic acid	116.927	637.829	5.43965	117.054	C3H7N3O2	C00581	neg
12-Keto-tetrahydro-leukotriene B4	335.221	801.913	4.53193	336.23	C20H32O4	C02165	neg
5-Aminopentanoic acid	115.919	36.5268	6.94659	117.079	C5H11NO2	C00431	neg
Allocholic acid	407.279	694.213	3.69423	408.288	C24H40O5	C00695	neg
Deoxyinosine	233.066	485.354	7.18681	252.086	C10H12N4O4	C05512	neg
Erucic acid	337.203	828.133	7.29536	338.318	C22H42O2	C08316	neg
gamma-Glutamylcysteine	248.959	783.079	4.87385	250.062	C8H14N2O5S	C00669	neg
N-Acetyl-D-glucosamine	221.153	682.289	4.33269	221.09	C8H15NO6	C00140	neg
myo-Inositol	161.044	90.8244	3.42576	180.063	C6H12O6	C00137	neg
1-Hexadecanol	242.054	757.467	1.25725	242.261	C16H34O	C00823	neg
Chenodeoxycholic acid	391.283	740.488	3.50158	392.293	C24H40O4	C02528	neg
N-Acetyl-L-phenylalanine	206.081	383.351	3.12222	207.089	C11H13NO3	C03519	neg
Fructose 1,6-bisphosphate	339.198	823.166	6.07055	339.996	C6H14O12P2	C00354	neg
Deoxycholic acid	392.287	712.688	5.39979	392.293	C24H40O4	C04483	neg
17a-Estradiol	271.227	822.972	4.22584	272.178	C18H24O2	C02537	neg
Nicotinamide ribotide	333.937	778.516	3.07506	334.057	C11H15N2O8P	C00455	neg
Tetracosanoic acid	349.237	831.607	4.95657	368.365	C24H48O2	C08320	neg
Taurine	124.006	87.6205	5.0544	125.015	C2H7NO3S	C00245	neg
Theobromine	179.987	781.251	2.93883	180.065	C7H8N4O2	C07480	neg
Folic acid	441.249	812.472	7.74471	441.14	C19H19N7O6	C00504	neg
Thymidine	223.027	757.372	5.06972	242.09	C10H14N2O5	C00214	neg
Mannitol	181.069	90.5632	8.14232	182.079	C6H14O6	C00392	neg
Methyl beta-D-galactoside	194.081	808.002	5.63988	194.079	C7H14O6	C03619	neg
Palmitic acid	255.072	659.214	2.63915	256.24	C16H32O2	C00249	neg
Ribose 1,5-bisphosphate	309.17	798.802	14.2747	309.986	C5H12O11P2	C01151	neg
25-Hydroxycholesterol	401.086	596.828	4.15329	402.35	C27H46O2	C15519	neg
D-Galactose	179.054	90.5754	6.83402	180.063	C6H12O6	C00124	neg
L-Glutamine	145.06	88.3229	6.21469	146.069	C5H10N2O3	C00064	neg
Pantothenic acid	218.102	149.484	4.39997	219.111	C9H17NO5	C00864	neg
N-Acetylglutamic acid	188.055	77.5912	4.6177	189.064	C7H11NO5	C00624	neg
N-Acetyl-L-aspartic acid	174.039	78.2764	5.21892	175.048	C6H9NO5	C01042	neg
3-Methylthiopropionic acid	119.049	517.494	0.226189	120.025	C4H8O2S	C08276	neg
Stearic acid	265.146	766.25	6.50313	284.272	C18H36O2	C01530	neg
Citric acid	192.022	70.9331	3.27901	192.027	C6H8O7	C00158	neg
Putrescine	87.0071	89.376	5.77631	88.1	C4H12N2	C00134	neg
Glyceric acid	105.018	82.032	5.18009	106.027	C3H6O4	C00258	neg
Arachidic acid	311.167	785.725	4.23533	312.303	C20H40O2	C06425	neg
Oxalacetic acid	112.983	504.938	14.347	132.006	C4H4O5	C00036	neg
L-Malic acid	133.012	76.5981	6.38378	134.022	C4H6O5	C00149	neg
beta-Alanine	88.0387	91.6803	5.52242	89.0477	C3H7NO2	C00099	neg
7,8-Dihydroneopterin	254.089	498.63	1.55615	255.097	C9H13N5O4	C04874	neg
13-L-Hydroperoxylinoleic acid	311.222	763.638	3.62989	312.23	C18H32O4	C04717	neg
4-Pyridoxic acid	182.044	338.683	9.74489	183.053	C8H9NO4	C00847	neg
1D-Myo-inositol 1,4,5,6-tetrakisphosphate	499.928	772.025	0.754708	499.929	C6H16O18P4	C11555	neg
9(S)-HPODE	311.222	792.251	3.69994	312.23	C18H32O4	C14827	neg
11-Dehydrocorticosterone	325.183	805.426	8.17601	344.199	C21H28O4	C05490	neg
Dehydroepiandrosterone sulfate	367.156	635.26	5.4647	368.166	C19H28O5S	C04555	neg
L-Gulose	179.054	302.901	9.46975	180.063	C6H12O6	C15923	neg
6-Ketoprostaglandin E1	349.203	814.104	4.09017	368.22	C20H32O6	C05962	neg
Estrone sulfate	349.11	624.008	5.51603	350.119	C18H22O5S	C02538	neg
Protocatechuic acid	153.017	438.281	14.6461	154.027	C7H6O4	C00230	neg
Arachidonic acid	303.231	829.01	5.91991	304.24	C20H32O2	C00219	neg
9,10-Epoxyoctadecenoic acid	295.226	837.183	5.83858	296.235	C18H32O3	C14825	neg
4-Hydroxyproline	112.039	79.8733	9.85463	131.058	C5H9NO3	C01157	neg
Biliverdin	581.236	673.456	5.28129	582.248	C33H34N4O6	C00500	neg
Caprylic acid	143.106	612	11.8367	144.115	C8H16O2	C06423	neg
Capric acid	171.137	801.255	10.401	172.146	C10H20O2	C01571	neg
Pseudouridine	243.06	102.585	7.25416	244.07	C9H12N2O6	C02067	neg
12,13-DHOME	313.237	765.506	3.4003	314.246	C18H34O4	C14829	neg
Lactose	342.119	102.769	9.03822	342.116	C12H22O11	C00243	neg
4-Acetamidobutanoate	144.065	152.024	12.6749	145.074	C6H11NO3	C02946	neg

## Sheet: Intensity
	mz	rt	D-5	D-6	D-7	D-8	D-9	D-10	D-11	D-12	D-13	D-14	D-15	D-16	D-17	D-18	D-19	D-20	D-21	D-22	D-23	D-24	D-25	D-26	D-27	D-28	D-29	D-30	C-1	C-2	C-3	C-4	C-5	C-7	C-8	C-9	C-10	C-11	C-12	C-13	C-14	C-15	C-16	C-18	C-19	C-20	C-21	C-22	C-23
5-Hydroxyindoleacetic acid	191.106	787.322	0.511787	6.39372	0.512464	1.24761	0.490578	0.372117	1.32323	1.05335	0.318849	0.400099	2.76094	1.31798	0.474639	1.42048	0.460282	0.495265	0.877652	1.04803	0.675544	0.372684	0.310623	0.32359	0.309222	0.28824	2.6473	0.332701	1.61085	0.584881	1.38795	0.782909	1.51963	0.370816	0.266002	0.349047	1.37606	0.32923	0.542095	1.36723	0.389428	0.985041	1.3571	1.51983	0.461777	1.48473	0.278317	0.737482	1.85883
Dehydroepiandrosterone	289.162	456.415	331.894	566.425	351.937	475.439	355.448	417.695	6846.83	7.54e-07	7.54e-07	1606.21	2934.88	2338.73	1020.31	1325.96	1030.2	980.784	1008.64	792.012	833.292	817.903	713.12	688.163	430.409	198.391	206.928	526.416	372.485	406.813	310.768	168.536	332.277	153.394	152.139	346.104	215.016	148.814	400.144	322.882	326.875	338.632	635.255	255.818	338.299	129.309	1.58167	214.336	193.636
Cortisol	363.216	639.056	0.999219	1.28639	0.263437	0.962076	0.585035	0.877743	1.13798	7.54e-07	7.54e-07	3.82934	14.1426	9.31119	9.47145	11.5955	1.99862	2.5626	12.6748	4.01834	5.94117	3.20352	4.78257	2.47678	4.34045	0.588108	1.54084	1.1995	0.232447	0.0946956	1.41618	0.644866	0.0327779	0.160912	1.25686	1.53453	1.75555	0.85878	2.06379	0.936247	0.0979698	2.22824	0.590643	0.279121	1.91576	0.538379	2.4985	2.39702	1.32589
L-Tyrosine	182.081	196.006	0.98327	0.445371	0.520905	0.326911	0.21931	0.180717	0.219632	0.130128	0.0653244	0.738979	0.546148	0.572702	0.634815	0.858095	0.493391	0.823565	0.818198	0.505191	0.836553	1.06992	1.93967	2.59486	6.4431	7.54e-07	7.54e-07	7.54e-07	1.19958	1.79543	1.03405	1.4279	0.858345	1.24697	0.874361	1.04951	1.50268	0.837855	0.769622	0.913014	1.39222	1.44328	1.53784	1.13492	1.03021	1.12514	1.21924	1.77156	1.01737
L-Cystine	241.031	92.3778	2.00195	1.51784	2.13439	1.12907	0.923612	1.29224	0.526858	2.73353	7.54e-07	5.61176	3.32467	2.55422	4.9859	5.44151	5.71834	2.78362	6.67234	13.3198	12.1476	5.93284	13.621	26.213	28.4294	57.1822	7.54e-07	7.54e-07	9.33022	4.66143	15.0075	5.15338	15.0645	4.0581	8.40273	8.03737	4.8048	9.21223	8.45184	13.7129	16.2062	13.4456	7.36221	17.2264	12.324	8.77928	21.0646	7.16481	5.90992
Glycochenodeoxycholic acid	448.053	653.635	0.585891	0.241367	0.146072	0.423882	0.315042	0.334012	0.0740717	0.040965	0.0372587	1.49707	0.0701553	1.12671	0.450512	0.152319	1.3913	1.97937	5.75068	0.119099	0.175929	2.87407	22.6868	6.26886	53.0642	1.17e-06	1.17e-06	1.17e-06	1.57794	2.07452	5.02634	5.44502	1.61262	1.31328	0.308873	1.75074	15.6878	0.368499	0.466474	8.16171	2.36318	4.24269	10.5226	4.26388	0.361044	10.7207	5.59701	2.75118	0.464186
gamma-Aminobutyric acid	102.054	79.8378	1.29627	0.779113	1.96025	1.43763	1.09519	1.0945	1.44315	2.48972	1.15626	2.6874	1.61227	1.6302	1.12532	1.25067	1.47214	1.40623	1.44303	0.78511	2.22826	1.89763	1.54542	2.45466	1.63998	1.88495	1.76422	1.07496	1.34455	0.605142	0.674277	1.45361	0.836973	0.852157	0.717698	0.620819	0.635626	0.854414	1.78307	0.852644	0.498947	0.627298	1.10549	0.720303	1.07654	0.705811	1.12615	1.06999	1.04137
4-Hydroxybenzoic acid	121.029	523.363	2.25891	1.53029	0.42323	3.2476	1.10463	0.0320688	0.87208	2.64248	0.687136	2.11261	5.72337	0.21035	2.15236	6.57419	0.373204	2.27512	4.33875	2.21313	9.94987	11.8046	5.63594	3.15083	1.05521	3.5869	4.20686	0.104663	1.93095	5.52286	4.74134	0.0624931	10.2485	2.17792	0.0808877	0.185042	1.64731	3.84276	0.0632273	7.387	12.3837	0.889409	0.299343	0.0729309	1.78953	0.224512	13.9712	3.83922	2.67718
L-Arginine	175.119	84.9362	5.7096	4.71575	192.642	7.54e-07	7.54e-07	7.54e-07	7.54e-07	7.54e-07	7.54e-07	4.72244	3.91729	7.57987	5.25522	6.53708	3.14409	5.35101	3.80927	1.5145	2.22175	1.2545	1.25827	1.67793	0.956189	0.82009	0.730744	1.14683	2.80129	2.03772	1.63612	2.48062	1.34381	2.29844	2.52454	2.68716	4.06471	1.98261	1.68852	0.979914	1.08386	1.03755	3.35424	2.68874	1.04264	2.33761	1.49926	1.08919	0.613146
p-Hydroxyphenylacetic acid	152.067	218.026	0.504028	2.67056	0.597867	7.54e-07	7.54e-07	7.54e-07	7.54e-07	7.54e-07	7.54e-07	2.46946	1.18453	1.56389	1.14175	0.341061	1.1005	0.272913	2.29166	3.676	1.93075	4.83872	1.70268	12.0871	7.54e-07	7.54e-07	7.54e-07	7.54e-07	0.332135	1.39674	2.84937	0.509143	1.50304	1.75496	2.18489	0.736346	0.593927	0.675927	2.81073	2.19456	3.6728	2.03295	1.06558	1.05872	5.93922	2.86843	1.23164	1.63748	1.43842
Hippuric acid	178.049	334.709	0.543252	0.353243	2.83835	1.20612	0.330579	0.8492	0.907066	0.529752	0.417802	0.691484	0.804618	1.52617	0.372759	0.456109	8.67574	0.866538	0.971727	0.646689	1.63661	1.18648	0.449182	0.571066	1.14284	0.515966	0.483761	1.86947	1.18362	0.551697	1.454	0.320383	0.689968	0.606473	0.851044	0.918186	0.528213	0.433426	0.340341	0.440586	0.474055	0.347549	1.18753	1.82663	1.26883	0.652534	0.563919	0.816271	1.16908
Succinic acid	117.018	76.8378	0.543093	0.52107	0.754865	0.994124	0.660163	1.24035	0.984638	1.07924	0.408364	1.20416	0.99082	1.19655	0.834473	0.53881	0.42244	0.635078	0.390831	0.643242	1.1966	0.895957	0.394866	0.660527	0.33128	0.470195	1.18506	0.739229	0.990502	1.26281	1.24856	1.07321	0.96925	0.683276	0.92144	0.572797	0.836913	1.09132	0.770433	1.20266	1.01231	1.39829	1.23596	1.51084	1.33081	1.07199	1.03999	3.5126	1.47769
L-Histidine	155.079	79.4958	1.87714	0.897947	6.15857	4.74179	6.00004	7.81809	2.31077	0.286623	0.0615176	1.01468	0.934685	1.52845	1.21976	0.465709	3.91912	1.52594	2.31041	0.502776	1.47121	2.33283	1.0849	1.5094	2.93491	3.69764	4.30163	11.6238	1.84963	2.00303	0.795024	1.12702	1.06232	2.35189	1.66604	0.713644	0.85819	0.903393	0.780133	1.14042	0.723891	1.43485	2.63588	2.4404	0.51333	0.912839	1.35333	0.823923	1.33416
L-Glutamic acid	146.043	80.0792	1.37465	0.871311	1.78324	1.59511	1.28048	1.2204	1.86606	2.79064	1.27795	2.9572	2.01341	2.0646	1.27537	1.25334	2.00505	1.68036	1.74051	0.635823	2.82538	2.13359	2.18355	1.7336	1.22916	2.16471	2.23671	1.31461	1.65783	0.595661	0.918649	1.64433	0.997834	0.941829	0.833297	0.844276	1.00314	1.09999	2.47423	1.15581	0.636058	0.9336	1.29081	0.830811	1.69792	0.967124	1.68026	1.24015	1.34838
D-Glucuronic Acid	193.034	80.0128	1.59716	0.580313	0.835876	1.7014	1.0345	0.918806	1.25562	2.67852	1.34434	1.31164	1.40661	1.16496	1.05594	0.939183	1.23945	0.698792	1.27897	0.902635	2.3675	1.12857	2.26391	0.913607	0.671348	1.85672	1.01333	1.04797	1.20991	1.88555	1.73023	0.536722	0.957894	4.03998	1.41658	1.13058	0.627937	0.836055	0.875089	1.1142	0.850482	0.945498	1.54763	2.10792	1.09422	0.848983	2.74815	0.919867	1.06087
L-Threonine	120.066	87.4666	6.3636	3.83648	7.54e-07	7.54e-07	7.54e-07	7.54e-07	7.54e-07	7.54e-07	0.724677	20.9084	12.8499	13.3774	6.92381	5.63576	4.27278	10.1486	2.85896	1.0023	1.94608	1.56641	0.935104	1.3021	0.850401	0.473209	3.11017	1.01014	2.06254	1.93964	2.19616	1.84289	1.50994	2.75082	1.97384	1.7685	3.04168	1.25161	4.81433	1.10623	1.65362	1.85209	2.75029	3.23156	0.589503	1.89346	1.48646	1.41959	1.5832
Methyl jasmonate	223.988	752.662	1.5841	6.32532	7.54e-07	7.54e-07	7.54e-07	7.54e-07	7.54e-07	7.54e-07	7.54e-07	7.54e-07	7.54e-07	7.54e-07	7.54e-07	7.54e-07	7.54e-07	7.54e-07	7.54e-07	7.54e-07	7.54e-07	7.61409	1.13536	0.761688	0.560778	1.02443	0.122954	0.350449	4.01078	0.391821	7.3192	0.369918	8.00199	1.54201	1.23417	1.55542	1.44867	1.34809	0.732997	0.319596	1.35469	0.315754	0.314629	1.36263	0.909803	1.31826	0.460644	0.636735	0.866018
L-Valine	118.086	138.435	1.78255	1.02772	1.68771	1.51051	0.753056	1.03886	1.07635	1.38463	7.54e-07	2.06748	1.98611	1.87282	2.38718	1.72852	1.64364	1.84192	2.22858	1.24235	1.67152	1.71751	2.02135	1.39832	1.01306	1.171	1.11359	1.28389	1.53023	2.15813	1.97747	1.59924	1.27009	1.1033	1.38094	1.25489	1.02745	1.33892	1.3246	1.071	0.976034	1.10626	1.66228	1.66855	0.909753	1.28098	1.46312	1.43728	1.28315
Kynurenic acid	190.05	415.954	1.87217	0.915632	1.37391	1.95633	3.20282	3.4544	4.29844	1.51842	0.232043	0.825588	0.669659	0.965437	0.880737	1.24782	0.7496	1.26543	0.862169	1.21984	0.725096	1.55083	0.917932	0.991618	0.887774	1.42486	0.818041	1.29569	1.18475	1.05243	1.24789	1.06031	0.984199	1.01595	1.21146	1.08272	0.970607	0.679972	0.87611	0.733902	1.09514	1.10107	1.76446	1.32589	1.18013	1.49406	1.28289	3.11969	1.39351
Uric acid	168.023	97.6089	2.09199	2.60438	1.02956	1.97583	0.993117	1.43194	0.191966	3.62593	4.11363	1.95416	1.34478	1.57141	2.49785	2.18889	3.05238	0.884222	4.48599	0.491569	2.13116	1.09848	4.91656	1.2191	3.92717	3.46053	2.46949	0.981387	1.08513	1.34855	1.23459	0.00781715	0.459653	0.956416	0.913315	1.72625	2.00859	0.4106	1.61132	0.778637	0.968746	1.73361	0.739608	0.731519	1.36634	0.583629	2.93398	1.6138	0.726464
Sorbitol	182.985	32.7571	3.26606	4.77232	13.3489	7.54e-07	7.54e-07	7.54e-07	7.54e-07	7.54e-07	7.54e-07	3.87883	4.70865	4.06711	4.3537	4.48148	4.51644	2.831	3.75803	3.74323	3.21876	1.74934	2.53608	3.0575	2.55259	2.561	1.94509	1.8275	2.77543	2.77988	2.78387	2.7874	0.389278	2.7951	2.79671	2.79784	0.918778	2.63231	0.118878	2.13978	2.79618	1.02226	1.82369	2.0105	1.3027	0.625491	0.100937	2.76864	0.637768
trans-Cinnamate	147.043	327.496	2.18752	1.43429	1.9919	1.92232	1.42254	1.72888	2.29741	2.11548	1.66934	1.72584	1.80682	1.88223	1.79835	1.91364	1.75432	1.67218	1.83968	1.47443	1.81091	1.81898	1.79846	1.97023	1.75351	1.5919	1.71633	2.33945	1.71415	1.8542	1.75452	1.72526	1.49787	1.85312	1.5144	1.53269	1.81536	1.48307	1.52866	1.45184	1.79617	1.61133	2.90478	1.8655	1.73367	1.98992	1.89941	2.53774	1.45934
L-Leucine	132.102	219.7	1.71578	1.00811	1.44385	0.841004	0.681866	0.693946	0.613158	0.306877	0.243367	1.06412	1.33451	1.15547	1.22024	1.24615	1.12212	1.39985	1.7066	0.805479	1.54354	1.70376	1.89422	2.78881	1.91816	2.31855	3.1607	5.8131	1.42287	2.4398	1.57752	2.12243	1.50689	1.35727	1.19771	1.50401	1.36182	1.17571	1.49003	1.15247	1.48509	1.66405	1.81727	1.68189	1.28693	1.63148	1.63193	2.33674	1.40832
L-Phenylalanine	164.071	327.498	2.2628	1.55754	2.18389	2.11305	1.56377	1.94651	2.34914	2.24718	1.50171	1.88648	1.93253	1.99619	1.9684	2.13402	1.72129	1.7368	1.92664	1.5366	1.93554	1.8189	1.81409	2.12396	1.6565	1.46534	1.65136	2.4426	1.71888	1.58393	1.67225	1.73864	1.42943	1.22401	1.39177	1.50247	1.68565	1.31662	1.55471	1.39763	1.79174	1.64098	2.53546	1.54939	1.7044	1.89618	1.89602	2.14308	1.3353
Salicylic acid	137.065	369.116	0.0677281	1.28664	1.21125	2.58639	0.810712	0.091353	1.9498	3.60496	0.0537565	0.0608725	2.98055	0.221257	0.0598728	4.03577	0.493802	0.205174	7.24878	0.876683	3.91292	5.53853	5.78736	0.0531791	1.5071	0.92384	0.0707401	0.747118	0.0612532	7.40197	2.2279	0.0640635	5.28781	4.11589	0.0823449	0.155433	1.2182	2.45717	0.0669328	4.58801	6.17097	0.37952	0.912799	0.187752	0.078606	0.254132	11.3713	3.33831	1.8003
L-Proline	116.07	95.8462	1.78114	1.06758	3.29087	5.24266	7.54e-07	7.54e-07	7.54e-07	7.54e-07	0.277055	1.74873	1.60916	2.72782	1.27215	1.34951	1.48532	1.95684	1.29485	1.26532	1.95171	1.39889	1.74855	1.47217	1.15592	1.15416	1.23944	1.44859	1.15063	0.988702	1.35032	1.278	1.01235	1.09802	1.27634	1.6575	1.11456	0.798074	1.30234	0.89916	0.78141	1.03965	1.8315	1.52285	1.18131	1.11987	1.60174	1.11278	1.14832
L-Isoleucine	132.102	197.929	2.24757	1.04494	1.72597	0.971562	0.884063	0.888248	1.01162	0.331271	0.272413	1.08131	1.26957	1.26783	1.39958	1.45446	1.19729	1.55814	1.70532	0.620092	1.63253	1.70526	1.59164	2.19721	1.41432	1.47048	1.58592	3.41717	1.31113	2.39368	1.16422	2.02064	1.49348	1.17704	1.11008	1.191	1.18483	1.02165	1.61314	1.21872	1.37351	1.35393	1.62409	1.66806	1.06646	1.53415	1.40474	2.31083	1.15657
Glycocholic acid	464.298	575.275	0.721495	0.0482986	0.148072	0.0987766	0.0895976	0.050609	0.0345588	0.432763	0.0410458	1.47353	0.132083	0.193811	0.326911	0.184594	0.195284	2.22937	0.315023	0.771656	0.531968	3.27195	1.16821	1.56988	9.60309	0.715498	4.08442	0.761644	0.241664	2.69278	0.481756	0.758387	0.354084	2.27336	0.168729	2.76653	6.48919	0.126395	1.73716	3.49502	0.335204	4.38182	10.3937	3.15869	0.252875	6.61567	0.898351	2.38264	1.33614
L-Lactic acid	90.0554	203.956	7.54e-07	7.54e-07	7.54e-07	7.54e-07	7.54e-07	7.54e-07	0.18869	0.032642	0.0313195	7.54e-07	7.54e-07	7.54e-07	7.54e-07	7.54e-07	1.26948	0.888269	2.69372	0.298225	0.218597	0.222011	0.0958368	0.876132	0.536771	0.664571	0.0723645	0.0945272	1.04803	1.0548	1.62565	1.97536	0.957363	1.17439	1.10353	1.21888	1.28495	0.792095	0.9598	0.979674	1.26741	1.74195	1.32077	1.44504	1.41095	1.33374	1.67406	1.78706	1.2174
4-Hydroxycinnamic acid	146.98	748.693	7.54e-07	7.54e-07	7.54e-07	7.54e-07	7.54e-07	7.54e-07	7.54e-07	7.54e-07	0.14518	7.54e-07	7.54e-07	7.54e-07	7.54e-07	7.54e-07	7.54e-07	7.54e-07	7.54e-07	7.54e-07	7.54e-07	6.95372	0.401527	0.0575265	0.0501042	0.221679	0.0876035	0.0196883	0.686941	0.0874843	1.50653	0.314876	0.3597	0.288195	0.115959	0.424398	0.776737	0.802035	0.0896376	0.61481	0.154449	0.474224	0.130419	0.670431	0.0907804	0.657157	0.626875	1.33544	1.38166
D-Ribose	149.044	84.1498	0.499916	0.836168	1.36227	1.88828	1.09197	0.655243	2.02198	2.30285	0.710226	2.51032	1.55883	1.17671	1.08263	0.50977	0.986627	1.0351	1.2203	0.325473	3.11842	2.32614	1.49022	2.08612	0.739268	1.11902	2.77703	2.71773	1.83673	0.277279	1.67654	1.58799	1.05391	0.428054	0.736458	0.493755	0.456766	1.06329	3.32657	0.897321	0.55428	0.399079	1.12432	0.565443	1.24979	1.53341	0.977365	1.27421	0.724647
Dimethyl sulfone	92.926	83.6779	2.06269	1.07027	1.85408	1.4418	1.77289	1.54744	1.49507	1.63345	1.25939	1.30887	1.44023	1.24068	1.38822	1.22347	1.12007	1.14429	1.2915	1.42767	1.61283	1.10209	1.06499	1.22267	1.22116	0.930215	1.03481	1.16883	1.98959	2.37705	2.43763	1.28703	1.78608	0.985076	2.66908	2.04823	1.00991	1.83646	1.94707	1.8011	1.50446	2.06748	2.22299	2.29857	2.59686	2.5379	1.86485	2.3317	1.51168
Theophylline	179.056	385.687	0.00151447	0.000301075	0.000390467	0.0762816	0.250679	0.210509	1.00995	0.00161424	0.876449	0.0671001	0.00315603	1.87963	0.00143503	0.0480127	0.636668	0.728367	0.0044617	0.161773	1.20797	3.58915	0.717135	4.68723	31.5724	1.17e-06	1.17e-06	1.17e-06	0.00140974	3.22743	2.26032	0.190499	0.419902	2.68658	2.75042	2.80916	8.5734	2.90794	1.48724	0.599165	2.99822	3.01065	5.97884	10.2386	7.25596	0.972403	2.93401	0.598471	0.473576
Sphingosine 1-phosphate	378.24	789.984	0.873941	8.15531	0.7614	1.64196	0.705841	0.580653	2.02081	1.39067	0.580114	0.962416	3.49703	1.61722	0.890462	1.86337	0.739883	0.810383	1.3234	1.34408	0.919156	0.720645	0.452928	0.45775	0.536619	0.502411	2.83034	0.580927	2.00662	0.985398	1.96016	0.948456	2.34209	0.71211	0.498641	0.465972	1.97489	0.642851	0.644391	2.03728	0.685953	1.45668	1.21412	2.46062	0.789212	1.96324	0.555843	0.852611	2.13708
Citrulline	176.103	98.531	3.24559	1.23492	7.54e-07	7.54e-07	7.54e-07	7.54e-07	7.54e-07	7.54e-07	7.54e-07	6.59356	3.27106	5.86383	4.97144	3.70662	2.41498	3.97837	2.96608	3.3632	2.04874	2.34694	1.60521	0.852407	0.870384	1.61031	0.740234	1.00563	2.47288	1.95543	0.832923	1.28603	1.40296	0.471262	2.46425	2.31136	1.67675	1.77137	0.823171	1.1771	1.34919	1.17999	2.43441	2.11974	1.15417	1.42169	2.14936	1.41034	1.62278
Hypoxanthine	135.029	151.878	3.4942	3.75024	10.4775	7.48322	2.91205	4.69241	4.94722	5.4091	3.89346	3.9773	7.00654	4.88156	4.41039	2.56236	5.41699	4.00777	3.79884	4.68888	7.07122	4.63923	7.22503	6.25699	4.64901	5.62864	5.70598	5.64038	9.35488	1.25738	3.85781	4.858	5.23725	2.17123	4.18454	1.96444	2.29011	3.88349	13.394	2.54507	3.39779	1.40195	3.52568	2.20812	4.56783	4.93141	2.25179	5.09747	2.33055
Skatole	132.08	397.211	0.526913	0.261525	0.310193	0.126293	0.040664	0.0777063	0.110574	0.0701698	0.0614583	0.786336	0.511212	0.288152	0.550646	0.615204	0.596606	0.715337	0.536382	0.454826	0.754802	1.21273	0.734549	0.907208	0.612151	0.171584	0.347603	0.502074	0.959251	1.35006	0.316961	1.12192	0.291886	0.234937	0.53676	0.618628	0.952953	0.26251	0.697691	0.437391	1.40309	1.39638	2.3168	0.972323	0.946826	1.17779	0.67815	2.40746	0.864324
Phenylacetylglutamine	265.117	456.313	0.980047	0.167553	0.248539	0.0888253	0.00532921	0.0488145	0.0377975	0.00856719	0.012982	0.0818258	0.176212	0.367802	0.12506	0.086528	0.0819	0.151945	0.309931	0.0369981	0.898383	0.164021	0.268624	7.54e-07	7.54e-07	7.54e-07	7.54e-07	7.54e-07	0.469822	0.454712	0.35859	0.900079	0.524828	0.565515	0.997388	1.50506	0.334885	0.311484	0.648104	0.560365	0.758243	0.244654	0.480951	1.7921	0.477857	0.257732	0.520076	0.375789	0.172176
Phenylethylamine	121.028	492.717	0.424482	6.56967	0.536146	1.43588	0.401138	0.389867	2.15531	1.21358	0.213248	0.548275	3.0083	1.41247	0.236891	1.81534	0.359066	0.357323	0.578106	1.05725	0.70559	0.277118	0.572426	0.192669	0.194387	0.152157	2.11177	0.157228	1.27412	0.497979	1.9314	0.613438	1.19024	0.154853	0.120141	0.18444	1.52441	0.169692	0.372891	1.15076	0.311226	0.985425	1.94059	1.52521	0.384063	1.53972	0.281641	2.74374	1.97612
3-(2-Hydroxyphenyl)propanoic acid	167.07	824.112	2.24612	1.72043	1.28948	1.28707	0.727577	0.650224	0.637128	0.576643	1.94675	2.07572	2.89547	1.84956	1.96472	1.44572	1.10664	2.21605	2.35198	3.20155	1.86409	4.57832	3.15424	4.76446	5.17705	9.40467	39.543	7.54e-07	2.32268	2.61269	3.28263	1.09064	0.705217	1.54981	2.22525	1.18919	0.905221	1.06357	1.68417	1.85064	1.34227	1.25083	2.23671	2.39356	1.76207	1.62545	1.57753	2.43647	1.78619
Gluconic acid	195.049	80.6987	2.85495	1.0739	3.03856	1.52772	3.28916	2.25995	3.17864	2.36183	1.62033	4.58546	0.626843	1.88081	1.8937	1.34991	2.04884	1.47063	9.11238	2.89152	13.0093	2.23404	2.75109	2.43668	0.561434	1.79231	5.32915	2.42019	2.36156	0.449715	4.69055	1.09598	1.97363	1.86681	3.33223	3.31179	1.3549	2.61262	2.43491	2.99104	2.2018	0.653672	0.842039	3.59271	0.948386	1.96148	7.58101	4.2294	2.45879
D-Phenyllactic acid	166.058	195.834	0.972492	0.418305	0.529421	0.339961	0.222221	0.188105	0.231354	0.151261	0.0939891	0.743644	0.476076	0.554726	0.642974	0.88739	0.506626	0.824482	0.762982	0.490597	0.873333	0.908694	1.45852	1.60112	2.41074	2.68226	20.333	7.54e-07	1.27521	1.8487	1.0755	1.44777	0.890876	1.31038	0.882798	1.09809	1.57263	0.897979	0.80373	0.995248	1.44669	1.52988	1.61454	1.19069	1.15932	1.22436	1.34215	1.94738	1.14479
Uridine	243.061	169.945	0.639423	1.28845	1.26951	1.26603	0.793682	0.973064	1.62001	0.597783	1.80935	1.02162	1.29334	0.956725	1.20043	1.23033	0.931524	1.35009	1.32301	1.11549	1.38246	3.53162	0.751763	1.32833	2.77834	1.40892	2.76542	1.4296	1.77514	1.52965	1.20327	1.15276	1.05779	0.919638	0.82215	1.3283	1.25101	1.76554	1.2186	2.47272	1.35582	1.83772	3.08116	2.00919	2.52814	2.24553	2.61175	3.10947	2.01053
2-Hydroxybutyric acid	104.053	140.12	1.46442	0.962425	2.54259	4.09555	7.54e-07	7.54e-07	7.54e-07	7.54e-07	7.54e-07	0.99116	1.30982	1.57558	1.67812	1.31323	1.23854	1.30369	1.53589	0.664389	1.11176	0.996236	0.896331	0.987058	0.844338	0.734972	0.731237	0.890955	0.443467	1.1549	0.68643	0.808191	0.58818	0.990898	0.801722	1.00308	0.967993	0.529641	0.329972	0.630795	0.441106	0.760988	1.15264	1.19345	0.443083	0.419464	0.80795	0.431331	0.808282
Gulonic acid	196.06	523.407	0.0621274	1.76894	0.551191	4.15212	1.69803	0.0446112	1.42574	4.27437	0.018109	0.0551702	5.54742	0.0778736	0.0492417	6.27661	0.457528	0.0653462	4.11912	2.12199	8.73421	10.3121	4.8206	0.0608705	0.958213	2.67545	0.0746676	0.0710628	0.0776457	8.276	8.31603	0.101512	20.9432	5.359	0.160433	0.212342	5.56179	12.9087	0.190627	27.8379	50.3499	4.42941	0.467628	0.273232	0.191332	1.12179	53.2191	13.4665	9.06725
L-Arogenate	227.079	397.229	20.0443	31.7433	249.754	7.54e-07	7.54e-07	7.54e-07	7.54e-07	7.54e-07	7.54e-07	44.9373	32.9	22.8986	37.4365	36.282	30.4998	28.2681	29.0115	18.5656	15.5515	20.1834	17.2349	11.8366	12.2168	7.00871	9.092	9.94486	3.8663	16.2868	10.7206	16.3696	2.49332	8.89752	2.37467	2.84884	3.17616	1.79238	11.569	2.01971	10.0814	17.5911	15.5575	14.2943	11.8427	14.0153	3.1309	17.2775	13.1653
N-Acetyl-L-glutamate 5-semialdehyde	174.076	97.7216	0.863577	1.06624	7.54e-07	7.54e-07	7.54e-07	7.54e-07	7.54e-07	7.54e-07	0.0503971	1.3321	1.05652	1.10901	0.767573	0.518672	0.171577	1.07273	0.136521	0.76023	0.329776	1.74985	1.51089	1.90052	0.800125	0.941725	63.5095	7.54e-07	2.27258	1.06266	3.59067	2.59173	2.13345	0.782184	1.17909	0.529497	0.556171	0.411415	2.22555	1.44345	2.01562	1.00677	1.21211	1.42393	1.17859	1.21817	0.977326	7.25847	0.627374
2-Keto-6-acetamidocaproate	188.092	89.4641	0.114956	1.4712	0.012331	0.279118	0.221626	0.0119812	0.172206	0.0151883	7.54e-07	0.720055	0.723138	2.56063	0.219098	0.754198	2.78952	1.06714	1.41612	1.08076	0.907198	0.176443	1.12167	0.521542	1.06978	1.88575	1.91759	3.41826	1.50284	1.74425	0.429398	1.40927	0.801735	1.56166	1.4551	0.381182	0.438067	0.368413	1.22701	1.37987	0.319463	0.346468	1.39934	1.39072	1.18835	0.32813	0.40732	1.09784	0.321192
N-Formyl-L-glutamic acid	175.048	268.778	19.0104	118.682	7.54e-07	7.54e-07	7.54e-07	7.54e-07	7.54e-07	7.54e-07	7.54e-07	7.54e-07	7.54e-07	7.54e-07	7.54e-07	7.54e-07	7.54e-07	7.54e-07	7.54e-07	425.524	56.6793	19.4721	3.69699	8.88652	5.5488	6.30493	6.49105	4.81762	14.3048	21.4607	10.2006	19.2977	5.53165	5.39206	7.32796	7.27503	4.40229	7.92067	7.24318	3.41505	10.0592	6.74386	6.67885	5.30767	6.09819	5.31797	11.9064	8.80622	5.95088
Glutarate semialdehyde	116.049	544.556	0.405613	10.5961	0.550023	9.40637	0.616719	0.366966	0.950113	32.7746	0.316112	0.445005	6.4722	0.947029	0.426744	3.50707	0.376017	0.449276	2.49583	0.755783	1.48998	0.764024	5.95748	0.299716	0.27774	0.24518	2.52956	0.256621	1.55172	1.13075	4.75658	0.672092	1.37755	0.260211	0.261996	0.21507	1.44862	0.505341	0.521015	1.76069	2.02021	3.47704	1.19914	4.85468	1.84202	1.19208	1.03603	2.27109	3.07384
alpha-Ketoisovaleric acid	115.039	161.09	1.7746	0.0817316	0.828001	0.79869	0.772245	0.00055806	0.72657	0.250742	2.16211	0.245894	0.178599	0.469466	0.468038	1.18305	1.65829	0.231602	1.59399	0.581225	0.149711	0.317844	1.87603	0.179159	1.35047	1.39509	0.202743	0.534283	0.978067	2.23267	0.968482	0.964298	0.960505	0.994727	0.0232736	1.92251	0.994981	0.945548	0.944303	0.269923	0.94285	1.11879	0.554688	0.508327	0.944063	0.945226	1.87641	0.00124571	0.352182
Bilirubin	583.253	704.985	0.280549	6.10121	0.310054	1.53655	0.184703	0.385478	1.00783	1.71222	0.357312	0.362752	2.24693	0.228569	0.244386	0.952263	1.00052	0.321811	0.84834	0.784261	0.218444	0.249386	0.355869	0.14683	0.303945	0.279504	2.76316	0.14508	0.67542	0.139	0.60738	0.441025	0.539713	0.0303478	0.0523099	0.567404	0.793535	0.139167	0.159934	0.271024	0.20064	1.45948	0.399792	1.04712	0.33467	1.02369	0.371235	0.347432	0.792417
(3Z)-Phytochromobilin	583.252	500.616	13.5534	38.6328	13.3834	228.877	42.5838	20.7584	18.2102	82.6406	47.3343	61.1379	62.3521	20.4807	16.999	73.9945	232.895	29.8264	161.729	206.717	60.6596	45.624	120.208	276.622	128.508	138.507	59.1333	30.7668	2.26531	2.51432	2.35172	51.9333	6.7778	0.0374038	0.441761	20.3008	21.1517	27.9596	47.997	1.32888	17.1571	91.9199	1.53846	3.11938	75.3924	63.3187	53.5441	16.4336	19.286
5-Amino-2-oxopentanoic acid	130.049	96.6837	1.36177	1.37188	1.37121	1.66818	1.3267	1.61596	1.73648	0.34868	2.14114	1.77576	2.73717	0.927564	1.45623	1.02989	1.21313	1.41087	1.40934	1.43296	2.1163	1.49279	1.13085	0.81638	0.934547	1.12539	2.03861	1.39719	2.86099	2.04382	2.00582	1.63609	2.61917	1.18462	2.62475	2.54139	2.45737	2.58027	2.32186	2.29866	1.6902	2.29746	1.51721	1.85069	2.5193	1.83749	2.54761	5.84	2.55072
L-Aspartate-semialdehyde	116.034	81.7542	0.602103	0.665795	1.63467	2.02721	1.48533	0.421565	0.313393	1.52365	0.755914	3.8179	3.49352	1.19713	0.93597	0.89787	1.20542	1.48198	1.42703	0.81489	2.66164	2.22339	1.26206	1.88663	1.89395	1.39558	5.57234	1.47076	0.968363	0.343215	1.14493	1.44821	1.09547	0.630865	0.590536	1.42252	1.17579	1.08921	3.35057	1.8822	0.963822	1.30129	1.55034	0.602698	2.17376	1.53843	1.98977	1.19122	0.970512
Pyridoxal	148.041	118.03	1.72039	1.46076	1.33137	1.58382	1.62682	0.953154	2.48085	1.79172	1.40168	1.30853	1.81575	1.49566	1.48102	1.59331	1.38373	1.4692	2.51831	0.968109	0.805116	1.40573	2.62368	2.85418	1.59207	1.92493	1.37791	1.56494	1.63747	1.25638	1.361	3.28721	1.44898	2.17397	1.07322	0.673263	1.46928	1.00416	1.47618	0.625602	0.679207	1.21917	2.49265	0.912403	1.13359	1.40071	1.50095	1.10412	1.33119
Inosine	269.088	291.147	22.8365	295.476	216.56	5.41954	2.87712	45.3213	29.3831	2.27111	0.426272	1.40732	18.1336	19.5619	0.42105	1.15322	18.3161	47.4642	50.4809	241.782	5.96257	0.415854	429.084	958.256	7.54e-07	7.54e-07	7.54e-07	7.54e-07	11.8964	69.6586	6.15536	11.0381	18.1621	1.67627	2.89433	0.414466	0.865775	16.7854	3.69115	0.731283	15.3463	0.0453344	95.7417	139.175	12.8064	146.103	128.818	6.83147	0.0384448
ATP	507.278	589.401	40.2275	29.3804	13.8057	28.7908	20.3993	24.3169	22.7013	15.8833	16.5828	51.7056	42.2952	38.3471	15.3864	33.2599	51.4679	34.8075	47.2478	46.712	72.899	66.3063	102.372	97.4876	55.8761	91.5674	61.4504	263.319	53.244	65.4316	86.9065	66.2174	74.4678	14.145	15.5346	66.7443	28.662	28.7421	15.6543	64.916	69.6491	49.5468	152.184	66.5978	52.8846	65.9538	1.36145	80.4091	29.3081
L-Carnitine	162.112	89.7275	1.25982	0.899359	1.79618	2.14174	0.981306	1.76675	1.31671	0.942304	0.491415	1.86839	1.30976	1.41616	1.49809	0.99806	1.06072	1.33863	1.09955	1.08659	1.12006	1.0699	0.842869	1.20551	0.927998	1.06943	1.70095	1.28365	1.58181	1.5709	1.20371	1.20962	1.05621	1.24666	1.7524	1.29218	1.09942	1.40897	1.29441	0.856168	0.96458	1.29799	1.53922	1.88004	1.54056	1.41101	1.7184	1.29909	1.19817
Pimelic acid	159.969	63.7004	0.746082	0.9581	7.54e-07	7.54e-07	7.54e-07	7.54e-07	7.54e-07	7.54e-07	7.54e-07	7.54e-07	7.54e-07	7.54e-07	7.54e-07	7.54e-07	7.54e-07	7.54e-07	7.54e-07	7.54e-07	17.4665	5.59411	1.49104	2.03039	0.534481	1.25735	0.545132	1.19419	3.14631	2.37513	4.15402	0.273869	3.74742	4.54495	2.80576	5.47665	3.74292	0.72719	4.19067	4.40655	2.82972	3.38469	5.85224	4.35932	4.021	3.35394	0.902452	2.9218	2.46715
L-Kynurenine	209.092	335.278	0.69589	0.323873	0.461004	0.491213	0.285303	0.311649	0.265208	0.178576	0.395593	0.54079	0.425088	0.535388	0.566464	0.683053	0.909317	0.82582	1.16834	0.85782	0.871911	1.33584	1.19351	1.41148	1.35431	2.03369	1.57412	3.03913	0.841935	1.13703	0.749441	1.17641	0.980875	0.899353	0.708712	0.783176	1.12922	0.574099	0.680563	0.589293	1.12613	1.19926	1.7124	1.0579	0.923315	1.51114	1.59306	0.954969	0.701494
Norepinephrine	170.078	289.455	44.2194	7.54e-07	7.54e-07	7.54e-07	7.54e-07	7.54e-07	7.54e-07	7.54e-07	7.54e-07	26.6429	7.47446	4.52554	4.5143	65.6259	3.54349	2.80186	15.9138	672.585	8.08548	2.06264	23.5709	6.38713	17.9731	10.3682	5.12505	22.7718	27.379	56.791	2600.31	14.5015	1.89142	3.95229	5.20108	2.98857	21.8003	4.61948	35.3816	36.4639	9.57857	537.544	19.5787	19.902	431.951	7.51021	5.75653	0.417862	14.3077
3-Dehydroshikimate	171.993	36.6364	1.79379	1.79379	1.79379	0.56684	1.79379	1.79379	1.79379	1.79379	1.79379	1.79379	1.79379	1.79379	1.79379	1.79379	1.79379	1.79379	1.79379	1.79379	1.79379	1.79379	1.79379	1.79379	1.79379	1.79379	1.79379	1.79379	1.72958	5.77803	2.34158	1.64612	1.351	2.12634	1.57162	1.96484	1.35527	2.03826	1.35321	1.24748	1.36355	0.732774	2.4118	2.26191	1.67354	0.966665	0.936944	1.14229	1.5999
Indole	117.057	397.202	1.28926	1.03494	1.0397	0.815015	0.515004	0.518649	0.46008	0.268004	0.124207	1.00096	0.94548	0.780529	1.12264	1.18372	1.00009	1.14559	1.22186	1.06539	1.11845	1.89801	1.7291	2.12787	2.83561	2.12349	3.79705	8.65818	1.27999	2.0721	1.0922	1.78897	1.09198	1.18588	1.17775	1.35522	1.53672	1.12187	1.58191	1.2711	1.27106	2.00422	1.83782	1.46321	1.39589	1.7198	1.53063	1.89184	1.21166
Oleic acid	283.175	405.834	6.4872	11.1405	32.3721	7.54e-07	7.54e-07	7.54e-07	7.54e-07	4.21743	1.68006	7.54e-07	7.54e-07	7.54e-07	7.54e-07	7.54e-07	7.54e-07	7.54e-07	7.54e-07	7.54e-07	7.54e-07	588.991	10.8306	6.88416	4.91968	3.75454	2.98956	124.286	2.13438	1.69733	27.7396	0.4178	0.804795	2.05266	0.491785	0.63201	0.714456	1.19212	0.993354	3.31368	0.642758	0.941221	1.45532	0.370142	1.21671	1.29935	25.3923	0.0143899	0.498746
Gentisic acid	154.989	702.573	4.4883	7.54e-07	7.54e-07	7.54e-07	7.54e-07	7.54e-07	7.54e-07	7.54e-07	7.54e-07	5.76818	31.5239	11.6169	20.9035	3.10284	3.40214	12.9147	2.881	3.39208	20.4683	4.10195	1.34403	15.8016	1.89819	0.793027	6.28135	9.75426	0.771224	5.05365	0.694321	0.609726	7.27349	0.607761	0.650658	0.540877	0.655762	4.0064	0.486437	0.485166	2.82108	0.417278	2.10077	0.414923	2.30867	0.423162	0.279939	0.238866	1.95976
Pipecolic acid	130.086	100.216	0.903426	0.575332	3.78431	3.09412	0.41748	0.508364	0.224786	0.666835	7.54e-07	2.48737	2.38258	0.574444	0.505048	0.942962	0.618409	2.22508	0.84168	1.3279	1.15641	1.71989	1.03352	1.60158	1.159	0.749245	1.99346	4.03048	3.21557	0.912671	8.86528	1.43178	1.162	2.43938	3.02367	2.46286	1.95191	2.10019	0.944824	1.81415	2.33248	1.61648	1.80029	7.29577	2.1273	3.86744	5.45502	1.04903	1.63682
Ketoleucine	130.064	446.914	0.0947771	0.281087	0.573058	0.349637	0.275484	0.241627	0.131971	0.155723	0.498712	0.730163	0.0444405	0.297197	0.961834	0.0698729	0.409717	0.0622006	0.22012	0.0924215	0.131055	2.01232	0.153596	2.43952	4.00878	4.19952	7.02785	22.1183	1.0924	2.75073	0.702212	2.43609	1.1368	0.696856	2.2053	4.51156	1.07088	2.2182	0.176545	0.805204	1.8336	0.143047	2.70497	4.89182	5.67871	2.9872	0.656518	0.627343	2.63253
Spermidine	144.982	837.222	0.429168	1.31036	7.54e-07	7.54e-07	7.54e-07	7.54e-07	7.54e-07	7.54e-07	7.54e-07	7.54e-07	7.54e-07	7.54e-07	7.54e-07	7.54e-07	7.54e-07	7.54e-07	7.48894	2.40639	1.46937	0.365253	0.882749	0.684656	0.549795	0.27945	0.236075	0.165965	0.759367	1.22817	0.681086	0.826299	0.483847	0.657144	0.555354	0.583556	0.518288	0.408421	0.66041	0.580136	0.492589	0.55174	0.346084	0.505937	0.497499	0.731796	0.516278	0.541539	0.348632
cis-4-Hydroxy-D-proline	132.066	88.1546	2.46578	0.630687	1.28633	0.685894	0.066584	1.36497	0.528248	1.79668	7.54e-07	13.7821	15.3689	10.6488	16.1946	15.7506	1.91319	5.82076	3.01781	14.2628	3.19614	2.69287	5.13613	3.09933	3.87462	3.67433	1.76904	2.04524	2.10364	0.381217	0.419331	1.84109	0.310923	1.67975	0.872773	0.0270278	0.0767908	1.56089	0.996091	1.33769	1.52349	1.75338	1.69397	0.63197	1.53237	1.54526	0.793395	0.943352	1.64679
Betaine	118.086	89.7659	3.63002	7.54e-07	7.54e-07	7.54e-07	7.54e-07	7.54e-07	7.54e-07	7.54e-07	7.54e-07	1.58275	1.11273	1.61216	1.10302	1.22843	1.45646	1.49279	1.6315	0.984782	1.05377	0.695129	0.46455	0.895807	0.669888	0.748287	0.701129	1.06328	0.902314	1.0818	1.50635	1.17894	1.49924	1.33695	0.955821	1.26536	1.40325	1.17969	0.669017	0.584233	1.37546	0.537002	1.99213	1.3404	1.23513	1.82293	1.4245	0.790544	0.906174
Hydroquinone	110.02	741.96	1.64681	1.4683	1.47806	1.29505	1.20038	1.19581	1.00116	0.882267	0.636273	1.84028	0.807647	2.07637	0.350796	0.440452	2.23296	0.869168	1.69018	0.687759	0.86195	1.47875	9.46744	17.8714	323.491	7.54e-07	7.54e-07	7.54e-07	1.53889	1.53282	1.5533	1.52052	1.59824	1.50165	0.562476	1.34784	1.51886	1.53679	1.57218	0.458507	1.56609	1.60768	1.61938	1.56061	1.55552	1.57492	0.45276	1.52464	1.13892
Isovaleric acid	102.034	347.697	5.78444	7.54e-07	7.54e-07	7.54e-07	7.54e-07	7.54e-07	7.54e-07	7.54e-07	7.54e-07	7.54e-07	7.54e-07	7.54e-07	7.54e-07	7.54e-07	7.54e-07	7.54e-07	14.6434	6.14431	3.84514	2.677	1.52111	0.854758	1.05094	0.849129	0.674372	0.55781	1.45268	1.04616	1.76569	1.65551	1.76635	0.277508	1.06481	1.14341	1.85864	0.698848	1.58027	1.6959	1.40434	1.94464	1.73414	1.33425	1.76786	2.03731	0.952018	1.85878	1.88718
Isobutyric acid	88.0761	741.315	7.54e-07	7.54e-07	7.54e-07	7.54e-07	7.54e-07	7.54e-07	7.54e-07	7.54e-07	0.141983	7.54e-07	7.54e-07	7.54e-07	7.54e-07	7.54e-07	7.54e-07	7.54e-07	7.54e-07	7.54e-07	7.54e-07	7.54e-07	0.728723	0.443282	0.322459	0.774411	2.22837	0.755013	1.99967	0.567502	1.7173	1.07635	0.609543	0.543359	1.88625	0.533904	0.589967	2.7557	1.75779	0.492061	0.445606	0.493188	1.98647	2.20254	0.52343	0.443171	0.480223	0.496625	1.83862
Nicotinic acid	122.547	408.894	1.79771	1.17123	1.81776	1.82349	1.29552	1.98848	1.37406	2.70375	7.54e-07	1.8972	1.41949	1.8338	1.87748	1.56187	1.82684	1.42212	1.81903	1.7954	1.77419	1.25528	1.26877	1.65209	1.63891	1.58614	0.822139	1.10663	0.433263	0.426121	2.26444	2.40908	0.0654206	0.151064	2.63661	2.73756	2.65409	0.512237	0.338334	1.69973	0.631588	2.60817	0.629054	1.81179	1.38461	1.10258	2.85	3.2597	1.64065
Homovanillic acid	182.058	99.0733	4.61752	7.54e-07	7.54e-07	7.54e-07	7.54e-07	7.54e-07	7.54e-07	7.54e-07	7.54e-07	7.54e-07	7.54e-07	7.54e-07	7.54e-07	7.54e-07	7.54e-07	0.906731	0.869697	3.61788	1.04267	0.891301	0.120922	0.21833	0.749112	0.575006	0.0457836	1.0742	4.34398	0.195701	3.93833	0.367239	0.878018	2.06957	0.401393	2.35729	2.50728	0.119596	0.179443	0.150458	0.251677	0.0865198	0.645028	2.75305	0.151042	2.05967	3.11456	0.314448	0.0778435
Pyroglutamic acid	130.05	456.325	0.883033	0.218867	0.352546	0.144401	0.0131034	0.0861572	0.0751625	0.0398166	0.0677135	0.165303	0.315437	0.504451	0.200906	0.0461793	0.16311	0.301769	0.407507	0.0564624	1.08684	0.0845626	0.0966833	1.70238	2.03686	7.54e-07	7.54e-07	7.54e-07	0.457939	0.46065	0.0929555	0.778952	0.585526	0.622063	0.84683	1.49936	0.302831	0.305547	0.472726	0.471802	0.614038	0.245208	0.575533	1.46643	0.434519	0.275287	0.488829	0.356047	0.516529
Creatine	132.076	94.931	1.46448	5.58547	7.54e-07	7.54e-07	7.54e-07	7.54e-07	7.54e-07	7.54e-07	7.54e-07	3.56671	4.22407	6.65112	4.25852	3.88089	1.61136	3.87193	1.88648	1.06777	1.12042	1.59239	1.07879	0.533776	0.471329	0.266974	0.636411	0.410858	0.662427	1.08082	1.89542	1.56388	0.588362	1.57415	1.56164	1.49865	1.5195	1.47422	0.720624	1.20472	1.32255	1.06177	1.44131	1.2338	0.968642	1.0434	0.806197	0.576472	2.11248
Picolinic acid	124.087	827.183	0.641441	0.589695	0.280053	0.379756	0.303612	0.244356	0.0343817	0.14478	3.41894	0.912566	0.835022	0.49621	0.744838	0.893813	0.876576	0.0758956	0.729274	0.795233	0.397927	0.790751	0.791292	0.433233	0.757079	0.578063	0.704429	0.563477	1.07283	0.810976	0.90156	0.816096	1.06829	1.12556	0.57363	0.785903	0.790608	1.11428	1.1938	0.816984	1.18175	0.950915	1.15198	1.1519	1.25705	0.848739	1.24941	1.03357	1.22494
Lithocholic acid	376.311	802.037	2.40901	3.38473	4.55113	13.5974	7.54e-07	7.54e-07	7.54e-07	7.54e-07	7.54e-07	4.01391	4.2625	4.31406	4.36295	4.5453	3.94704	4.15056	3.67245	3.44535	3.46186	2.94754	2.53025	2.29625	2.22084	2.00117	1.84159	1.51128	2.17165	1.41289	2.07886	0.974446	1.23454	1.57019	1.926	1.18669	0.955233	1.37366	1.25863	1.45389	1.16284	0.994044	2.21453	2.02701	0.599326	1.19355	1.06042	0.944427	1.92622
Dodecanoic acid	200.165	645.447	1.94474	1.95193	2.09075	2.16421	2.4223	2.7804	3.50571	7.25412	7.54e-07	1.9497	1.9792	1.99411	1.98017	1.94534	1.99255	1.9205	1.94537	1.92667	1.84322	1.85822	1.81152	1.86132	1.80506	1.78845	1.72768	1.67108	1.68098	0.141361	2.5627	2.44357	8.21114	2.34458	1.37182	1.43987	1.38354	0.529384	1.06832	1.32078	1.46157	1.06224	1.31579	1.0018	1.02385	1.46472	1.77563	0.397013	1.22786
Creatinine	112.983	662.686	0.376627	1.40322	0.783454	2.41271	0.0969468	0.679389	2.47684	0.249225	0.615271	0.749928	2.21561	1.39875	0.320184	1.01336	0.686219	0.0211763	1.35798	0.210519	0.564694	0.0651176	0.449792	0.0391637	0.0725391	0.346713	3.3003	0.29396	2.06662	0.820974	1.98141	0.324427	1.9476	0.27863	0.0697138	0.233578	1.19953	0.635924	1.04963	0.920695	0.202015	1.4955	1.42184	2.06474	0.645542	0.34163	0.0700611	1.3046	2.27244
Sphinganine	302.305	785.403	1.88266	1.57894	5.39695	7.54e-07	7.54e-07	7.54e-07	7.54e-07	7.54e-07	7.54e-07	13.5763	21.9209	28.6209	26.4475	20.6571	7.40992	12.1875	6.41745	4.24566	2.88162	2.41576	1.1107	1.54006	1.118	0.852651	0.774213	0.972837	0.906445	0.655498	0.812992	0.404692	0.551574	0.649394	0.663724	0.751905	0.54805	0.669546	0.708786	0.690561	0.593443	0.812175	1.01755	0.677855	0.732852	0.0872001	0.725539	0.60141	0.0770128
O-Phosphoethanolamine	141.958	64.9907	0.295508	7.54e-07	7.54e-07	7.54e-07	7.54e-07	7.54e-07	7.54e-07	7.54e-07	7.54e-07	1.22998	1.76054	1.13873	1.35311	1.54817	0.317067	1.58015	0.893512	0.72619	1.1154	0.828697	1.06296	0.721256	0.0834925	0.958689	0.800513	0.843375	1.48333	1.45123	2.06138	1.66646	1.33489	1.39144	1.48644	1.65657	0.598987	1.52954	1.17609	1.38167	1.13303	1.07427	0.406827	1.65742	1.24782	1.18418	1.07771	1.21752	1.31283
L-Lysine	147.113	75.3781	2.29184	0.822723	2.942	1.98216	1.55664	3.63712	7.54e-07	7.54e-07	7.54e-07	0.939614	2.24854	2.63036	2.90218	1.81321	2.3071	3.12514	3.32626	0.968029	1.96646	2.21313	0.93533	2.1032	1.29403	1.41496	1.42846	2.27308	1.3092	2.41656	1.14898	1.65209	1.40196	2.48421	2.17152	1.3899	1.36186	1.22902	0.676397	1.00365	0.745587	1.06052	2.91898	2.97623	0.683604	1.08223	1.53952	1.32863	1.27995
Niacinamide	123.056	140.995	0.945688	1.98838	7.54e-07	7.54e-07	7.54e-07	7.54e-07	7.54e-07	7.54e-07	7.54e-07	8.79301	4.03935	3.67957	11.6784	1.08459	2.70185	0.923689	1.2467	1.22601	1.262	0.194291	0.56526	0.357471	0.416665	0.363104	0.098855	0.112127	0.723982	0.822199	0.313323	0.910036	0.482588	1.8862	1.37174	0.144388	0.462431	0.798515	1.1926	4.57131	1.48495	0.424939	1.45756	1.16496	0.820525	0.531092	0.495447	2.8703	0.618207
L-Fucose	164.067	71.3915	7.54e-07	7.54e-07	7.54e-07	7.54e-07	7.54e-07	7.54e-07	7.54e-07	7.54e-07	7.54e-07	7.54e-07	7.54e-07	7.54e-07	7.54e-07	7.54e-07	7.54e-07	7.54e-07	7.54e-07	7.54e-07	1.85799	1.40466	0.488865	0.131097	0.346716	0.0845782	0.164077	0.104298	2.18098	0.656266	2.13362	1.37431	0.643381	1.03413	0.632011	1.1077	2.01968	0.618941	1.51082	0.616076	0.613293	0.610629	1.59254	1.75803	0.603303	1.76368	0.598919	0.594902	1.68417
L-Tryptophan	205.097	397.216	1.36242	1.06508	1.6927	1.36386	0.896754	1.48371	1.62287	1.38453	2.22805	1.53055	1.25764	1.04799	1.45562	1.60494	1.49422	1.5419	1.53789	1.36792	1.12709	1.86658	1.7569	1.3938	1.78008	1.03461	1.36204	1.63127	1.41968	1.76467	1.04898	1.61449	1.09135	0.99003	1.17729	1.24266	1.56857	1.00983	1.43953	1.14558	1.22432	1.71466	1.84429	1.48177	1.49904	1.72238	1.39727	1.8604	1.2952
Phenol	94.0455	35.0985	7.54e-07	7.54e-07	7.54e-07	7.54e-07	7.54e-07	7.54e-07	7.54e-07	7.54e-07	7.54e-07	7.54e-07	7.54e-07	7.54e-07	7.54e-07	7.54e-07	7.54e-07	7.54e-07	7.54e-07	7.54e-07	7.54e-07	4.20444	0.863157	0.314935	0.537873	0.471538	0.386575	0.395551	0.393446	0.3349	0.298086	0.803563	1.34355	0.304493	0.290292	0.268819	0.320831	0.297523	1.03652	0.937804	0.954811	1.08774	1.23584	0.878803	0.303882	0.782452	0.985579	0.256643	0.205333
Tryptophanol	142.065	364.731	0.641204	0.555819	0.825416	0.627046	0.403701	1.04794	0.742741	0.556613	0.882163	0.983134	1.28513	0.866113	1.07984	1.06056	1.37671	1.5759	2.42234	1.48442	1.72069	2.58498	4.64469	3.22138	4.96596	3.72206	5.63772	4.48904	2.82867	4.61315	1.33824	4.21299	1.79732	2.32128	2.45632	4.65796	6.14369	2.58871	4.44164	3.57877	2.85194	5.59556	4.95453	3.31081	7.15483	6.21753	6.16409	1.65765	2.57944
Phenylacetaldehyde	120.024	58.3055	0.761744	2.48178	7.54e-07	7.54e-07	7.54e-07	7.54e-07	7.54e-07	3.6837	0.0367389	2.10617	1.34251	2.79259	1.83117	0.944554	1.0623	1.37699	0.594806	0.861432	0.51065	0.721018	0.58787	0.312037	0.342406	0.207732	0.207452	0.327737	0.336213	0.532191	0.369239	0.473388	0.213238	0.533772	0.3473	1.03554	0.243658	0.282714	0.436324	0.176419	0.864825	0.167291	1.27518	1.36313	0.347884	0.232532	1.06227	0.557755	0.425765
Pyruvic acid	88.0234	51.1113	1.01274	0.956538	1.03119	1.13748	1.59876	7.54e-07	7.54e-07	7.54e-07	7.54e-07	7.54e-07	7.54e-07	7.54e-07	7.54e-07	7.54e-07	7.54e-07	7.54e-07	7.54e-07	7.54e-07	7.54e-07	5.2953	0.67682	0.68952	0.430538	0.267518	0.236779	0.200326	1.19122	1.9611	1.32476	0.93961	1.8567	2.24764	0.849102	2.06531	0.851898	1.96711	0.704213	1.70484	0.881771	0.793956	0.873378	0.640195	0.9916	1.23332	0.914537	1.06061	1.48887
Methylmalonic acid	101.071	815.431	7.54e-07	7.54e-07	7.54e-07	7.54e-07	7.54e-07	7.54e-07	7.54e-07	7.54e-07	7.54e-07	7.54e-07	7.54e-07	7.54e-07	7.54e-07	7.54e-07	7.54e-07	7.54e-07	7.54e-07	7.54e-07	7.54e-07	7.54e-07	0.546643	0.562123	0.351383	0.613055	0.00500501	0.20749	0.968084	0.759193	0.958894	1.25471	1.31903	3.45595	0.254719	1.23256	0.255351	0.276242	1.88234	1.56588	1.86521	0.169887	0.189385	0.0926824	1.23871	1.1722	0.124072	0.96676	2.97962
L-Methionine	150.059	140.1	1.38874	0.612293	0.723348	0.324134	0.355779	0.321688	0.336852	0.137377	0.0870351	0.5851	0.71507	0.80597	0.836148	0.866825	0.825517	0.871443	1.15545	0.531091	1.03399	1.1198	1.45032	1.85534	2.24679	2.56529	3.93224	14.5871	0.490818	1.48893	0.662107	0.959945	0.75454	1.19695	0.926434	1.06075	1.23749	0.568422	0.406381	0.845169	0.637696	1.26148	1.26464	1.23266	0.640049	0.532727	1.09866	0.67015	1.02118
4,5-Dihydroorotic acid	158.961	214.469	7.54e-07	7.54e-07	7.54e-07	7.54e-07	7.54e-07	7.54e-07	7.54e-07	7.54e-07	7.54e-07	7.54e-07	7.54e-07	7.54e-07	7.54e-07	7.54e-07	7.54e-07	7.54e-07	7.54e-07	7.54e-07	7.54e-07	5.55378	0.755372	0.427364	0.42235	0.00833317	0.265275	0.170171	1.75689	1.34961	1.36183	1.12748	0.473459	1.40874	1.38658	1.49295	0.765254	1.45171	0.983032	1.47141	0.53889	1.98125	1.20701	1.60182	1.51463	2.01715	1.55528	1.5423	1.47831
6-Phosphogluconic acid	259.169	758.174	7.53075	18.6286	14.2706	5.6714	1.58081	0.659665	0.285982	0.109705	0.0216689	34.0185	3.44378	5.49555	14.2039	9.73418	7.82874	3.07018	5.39769	4.5932	3.95916	1.40274	2.69203	0.838796	2.16223	1.95507	1.77679	0.690056	1.36069	1.0858	1.7512	0.83111	0.64863	1.28896	0.935444	1.34794	0.698931	1.4537	1.01618	0.55102	0.791982	0.325158	1.03737	1.43693	0.933116	0.658728	0.820924	0.555211	1.34035
2-Aminophenol	110.06	38.5355	0.741546	20.5475	3.05821	7.54e-07	7.54e-07	7.54e-07	7.54e-07	7.54e-07	7.54e-07	0.767891	1.38492	1.39012	1.17241	1.34511	0.926574	1.23917	1.17147	0.684129	1.02391	0.750752	0.809262	0.810158	7.7847	0.631205	0.0408405	0.542797	2.62981	2.22581	0.495563	0.917233	1.16357	0.727392	0.859122	4.73268	0.291512	1.48232	0.652916	2.8296	0.61651	0.254937	1.57244	0.245982	0.248257	0.679603	2.45957	0.744919	0.615243
L-2-Hydroxyglutaric acid	148.977	252.357	2.81813	7.54e-07	7.54e-07	7.54e-07	7.54e-07	7.54e-07	7.54e-07	0.13454	0.0139168	7.54e-07	7.54e-07	7.54e-07	7.54e-07	33.8688	1.86547	2.03213	1.70939	1.3926	1.29237	0.199193	0.416296	0.311955	0.3473	0.426808	0.384702	0.22656	1.17205	1.09721	1.05292	0.34388	0.924821	0.541614	0.121349	0.803914	0.005194	0.722009	0.711936	0.703549	0.67369	0.716638	0.66685	0.254813	0.625984	0.194076	0.621363	0.236658	0.586038
D-Xylose	151.061	330.816	0.821356	0.799462	2.79625	7.54e-07	7.54e-07	7.54e-07	7.54e-07	7.54e-07	7.54e-07	0.948628	0.830611	0.305391	0.832641	1.00793	1.10254	0.851065	0.804273	0.334107	1.09267	1.06021	0.941673	0.171351	0.537976	0.799411	0.563388	0.818659	0.687357	0.899612	0.661452	0.183064	0.75251	0.625764	0.496891	0.313097	0.162439	0.101072	0.144054	0.123927	0.19498	0.365613	0.872633	0.948854	0.658831	1.39568	1.04533	0.210599	0.592592
Oxoglutaric acid	146.03	72.2291	1.22915	0.0118847	0.279202	2.68551	7.54e-07	7.54e-07	7.54e-07	7.54e-07	7.54e-07	1.86992	0.610169	1.88166	0.633206	5.17429	2.44526	0.710933	1.89124	1.76474	0.822499	1.48419	1.50122	1.09986	0.968509	1.43776	0.558348	0.933274	0.324686	0.472849	0.0249352	0.19188	0.457972	0.0255261	0.132022	0.139487	0.139514	0.205931	0.326715	0.383602	0.629311	0.850596	0.419034	0.268627	0.486589	0.38331	0.524559	0.534297	0.174604
Dihydrouracil	112.983	529.022	0.672909	10.1029	0.682588	1.84781	1.07791	0.573373	2.24028	2.89945	0.268318	0.666844	2.73366	2.22609	0.280401	1.40175	0.480936	0.15273	0.103576	1.51966	0.609683	0.480171	0.256505	0.323819	0.0936713	0.279401	3.0769	0.460888	0.249243	0.960151	2.39592	1.9923	3.5982	1.01016	0.966384	0.500193	2.02725	2.9021	1.6167	1.44707	0.80925	7.72362	2.81838	5.19485	1.69197	3.84083	0.639704	1.36307	0.77093
D-Mannose	180.058	90.5494	2.13968	2.08819	1.29501	1.7724	1.35355	1.63068	1.91643	1.79008	1.3794	1.65075	1.76135	0.921341	1.6614	0.941963	0.898697	1.16468	0.971471	2.18083	2.06463	1.0559	1.79851	1.02032	0.668594	0.637811	2.18856	2.13765	2.45562	2.14129	2.24213	1.45144	1.52774	2.08055	2.48686	1.21877	1.29228	1.5496	1.44263	1.17995	1.05262	1.29478	2.14104	2.14384	1.52297	1.43572	0.989882	2.36814	1.32466
2-Ketobutyric acid	102.091	434.443	2.81418	7.54e-07	7.54e-07	7.54e-07	7.54e-07	7.54e-07	7.54e-07	7.54e-07	7.54e-07	7.54e-07	7.54e-07	7.54e-07	7.54e-07	7.54e-07	7.54e-07	7.54e-07	1.8987	0.843908	0.519053	0.363428	0.214974	0.174614	0.145232	0.123038	0.105785	0.0920635	0.81879	0.466586	0.801542	0.127432	0.521311	0.402066	0.856011	0.0785726	0.0603799	1.57555	0.236421	0.723925	0.206567	0.1248	1.01618	0.858273	0.221123	0.398667	0.288941	0.462943	0.740396
L-Cysteine	120.981	49.1586	0.393451	0.201652	0.0258625	0.0105864	0.0462616	0.00478045	0.0201652	0.0441643	7.54e-07	7.54e-07	7.54e-07	7.54e-07	7.54e-07	7.54e-07	7.54e-07	7.54e-07	7.54e-07	2.87053	0.22755	0.192967	0.0593027	0.0562147	0.611801	0.160572	0.656471	0.571345	0.471684	0.281717	0.392933	0.524526	0.0696146	0.0552481	0.073238	0.384125	0.0513518	0.43314	0.0406956	0.0520782	0.279015	0.0494085	0.0696501	0.713291	0.0788939	0.425879	0.0461021	0.180333	0.518161
Riboflavin	376.257	794.582	0.855926	7.54e-07	7.54e-07	7.54e-07	7.54e-07	7.54e-07	7.54e-07	7.54e-07	1.6163	0.677207	0.677207	0.87273	1.32039	0.0541104	0.677207	0.677207	0.677207	0.677207	0.222733	0.677207	0.677207	0.677207	0.677207	0.677207	0.677207	0.677207	0.116825	0.668932	0.397235	0.173724	0.173239	0.0167058	0.332512	0.206077	0.446424	0.393987	0.518397	0.323156	0.0572205	0.297192	0.351287	0.0625167	0.504525	0.0908424	0.299271	0.104943	0.0901545
Pyrrole-2-carboxylic acid	111.02	783.798	7.54e-07	7.54e-07	7.54e-07	7.54e-07	7.54e-07	1.39795	1.29868	0.0101159	0.0268583	7.54e-07	7.54e-07	7.54e-07	7.54e-07	7.54e-07	7.54e-07	7.54e-07	7.54e-07	7.54e-07	7.54e-07	7.54e-07	0.0361426	2.17735	0.0782862	0.154799	0.459683	0.0861337	0.912274	0.432589	1.9969	0.13749	0.439865	2.95688	2.85667	0.0189871	1.54169	0.238655	1.69549	0.106018	0.461135	0.299388	3.71018	1.57583	1.56442	1.23736	0.139146	0.717637	2.13564
Stearidonic acid	277.216	781.042	8.73892	1.32511	8.24927	1.56358	0.331112	0.653215	0.632559	0.117369	0.276692	1.07275	1.52519	3.45491	0.54819	4.1465	0.870762	9.42212	1.00205	1.0303	1.52242	2.62353	47.7939	7.54e-07	7.54e-07	7.54e-07	7.54e-07	7.54e-07	9.64781	1.39473	3.38855	1.38153	3.22283	1.28799	1.86335	1.45296	1.01269	2.10185	8.96203	17.3557	16.9202	1.79845	8.60064	15.1029	1.19095	12.4995	1.39461	12.3638	0.868053
Sphingosine	300.289	776.334	3.55532	0.567446	2.1287	1.36205	2.03886	2.10265	6.41241	7.54e-07	7.54e-07	7.42007	7.92255	8.69969	5.81885	9.11957	1.10469	9.97681	6.36754	3.47098	6.39503	2.93055	3.90359	3.42278	4.36268	4.91047	3.20601	5.33718	1.41544	2.71549	3.41272	0.77143	1.91072	1.40103	1.51106	1.74071	1.62305	1.1928	2.01106	1.73924	1.44756	2.01215	2.46472	1.65043	1.406	0.966709	2.07684	1.68997	0.771099
3-Hydroxyphenylacetic acid	151.038	356.68	3.12455	0.310414	2.56245	1.68189	2.19357	2.74189	0.583707	0.400046	4.01108	0.411242	1.88844	0.523515	0.375959	2.5045	3.41737	0.476723	0.98941	4.46848	0.544988	0.576021	0.622302	0.476967	2.56088	3.45926	0.545016	3.49169	6.19524	7.88448	3.21387	6.86939	3.5593	10.6461	1.28346	2.66847	5.11648	0.808196	3.67381	18.3293	0.58034	0.621558	18.1669	6.7803	0.722607	0.725798	4.97524	4.69833	0.708508
Acetylcholine	146.117	95.2358	1.75347	1.15443	6.88612	7.54e-07	7.54e-07	7.54e-07	7.54e-07	7.54e-07	7.54e-07	2.94841	1.58307	1.76551	2.69958	1.49832	1.4846	1.49979	1.53933	1.37456	1.18573	1.05177	0.581513	0.884539	0.500344	0.637045	0.982152	0.515299	1.04752	1.62792	1.08467	1.2312	1.83261	0.988916	1.78704	1.59818	0.94587	1.03869	1.46298	1.34825	0.97746	1.29132	2.43553	1.49255	1.03438	1.50763	1.3552	1.57277	1.237
Cholesterol	369.35	823.332	2.26669	2.26669	2.26669	2.26669	2.26669	2.26669	2.26669	14.392	25.7877	4.56995	11.9382	7.01521	1.66851	3.5695	14.9622	4.95221	4.38544	5.84217	1.09841	2.67365	0.353121	1.09939	1.18275	4.00777	4.87406	0.707236	0.673626	4.41611	2.98272	1.86767	1.80871	1.712	1.34869	1.82266	0.826799	3.79862	5.26219	1.59177	1.52704	1.51498	0.783652	1.49963	1.49615	0.443787	1.32716	1.50973	0.41912
Selenomethionine	198.018	725.388	1.37779	0.342912	1.06528	7.54e-07	7.54e-07	7.54e-07	7.54e-07	7.54e-07	7.54e-07	0.865634	0.911956	0.542393	1.61927	1.32194	1.55355	1.39591	1.27937	1.82257	1.34677	2.23536	5.6709	5.35087	3.13362	7.54e-07	7.54e-07	7.54e-07	0.0282316	1.06214	0.731209	2.06782	1.80078	0.130098	1.81335	2.98035	1.92374	1.641	0.00941939	0.857174	2.10957	3.59725	2.17449	3.60546	2.21463	2.70096	3.75617	0.314822	3.87179
Calcitriol	417.335	705.994	0.244372	0.0376696	0.110405	0.161885	0.0822076	0.120839	0.09311	0.0217186	0.032496	0.0770639	0.267538	0.247865	0.417633	0.370116	0.730228	0.148101	0.357096	0.0629291	0.366225	0.116865	0.567491	0.268301	1.12398	7.54e-07	7.54e-07	7.54e-07	0.706261	0.844979	0.847048	0.11812	0.0371721	0.10556	0.232909	0.313503	0.29099	0.307504	1.15036	0.315634	0.0919071	0.455588	0.0953048	0.700852	0.570983	0.494496	0.332297	0.82084	0.184232
Isocitric acid	192.032	102.137	37.9544	7.54e-07	7.54e-07	7.54e-07	7.54e-07	7.54e-07	7.54e-07	7.54e-07	7.54e-07	10.5428	1.29282	2.50919	1.05868	2.69778	6.18829	0.755288	2.98419	0.529393	3.49899	2.76158	3.97316	0.399907	2.53234	0.607361	0.275903	0.972705	1.01296	0.485343	1.33358	0.292169	0.231964	1.77817	1.80338	4.12641	2.25078	0.303728	1.19292	0.444657	0.207712	2.28771	0.544387	0.461658	0.260246	1.18562	3.01879	1.87056	0.475285
4-Guanidinobutanoic acid	146.092	396.191	7.54e-07	7.54e-07	7.54e-07	7.54e-07	7.54e-07	7.54e-07	7.54e-07	7.54e-07	7.54e-07	7.54e-07	7.54e-07	7.54e-07	7.54e-07	7.54e-07	7.54e-07	7.54e-07	7.54e-07	7.54e-07	11.6122	2.27247	0.623123	0.647714	0.38825	0.357899	0.435879	0.285702	1.47554	2.19712	1.01044	1.58097	2.03191	0.707146	1.49082	3.04433	1.15564	2.21425	1.19937	1.30745	1.94819	1.80827	2.58663	2.44249	0.733395	1.59915	3.23479	1.82117	2.21235
D-Cathine	134.094	396.382	4.33563	7.57922	7.54e-07	7.54e-07	7.54e-07	7.54e-07	7.54e-07	7.54e-07	7.54e-07	8.05198	5.73271	5.54985	14.5503	5.43139	11.3041	4.36391	3.2841	5.34596	5.16028	2.25867	3.71789	2.69035	2.82826	0.207629	1.21943	2.02172	1.37038	1.84731	2.29872	2.18807	1.75123	1.69642	2.95359	2.94467	2.11491	2.10196	3.60917	2.50041	3.00572	2.5527	4.57686	2.51677	2.09585	4.10876	2.14798	1.5508	3.4132
L-Methionine S-oxide	166.053	141.616	1.21866	0.326687	0.371526	0.375091	0.147888	0.140175	0.134414	0.0713301	0.0527904	0.34404	0.622751	0.425611	0.411718	0.411426	0.42705	0.487704	0.573558	0.668092	0.811856	0.806045	1.70819	4.42747	7.54e-07	7.54e-07	7.54e-07	7.54e-07	0.958605	1.70259	1.15489	1.06405	0.863403	1.02207	1.03548	1.07016	0.875752	0.88336	0.867753	0.839409	0.869734	0.912449	1.41508	1.36944	0.930002	1.10363	1.02613	1.25618	1.20783
Saccharopine	276.118	96.4208	3.09846	7.27109	13.7187	7.54e-07	7.54e-07	7.54e-07	7.54e-07	7.54e-07	7.54e-07	4.2597	4.54853	5.22363	4.53619	4.65952	3.28632	4.42424	2.4841	2.71417	4.20909	2.71328	1.54915	2.17265	1.58824	1.94602	2.1447	3.08696	3.09725	3.0875	2.88487	3.88959	3.50395	2.79127	1.88453	2.13102	3.08642	2.53448	2.31748	2.15118	3.21812	3.26974	3.71861	4.33893	3.40998	3.41868	2.05051	2.14332	3.04892
Indole-3-acetate	176.071	597.66	0.711584	0.255923	1.13832	0.490642	0.405338	0.393226	0.43642	1.38463	7.54e-07	0.9136	0.807894	1.38508	2.16971	0.550259	1.04957	0.911067	1.97787	1.71739	0.334693	1.01213	0.356863	0.793683	0.510971	1.04341	0.357409	0.749175	0.620582	0.478075	0.428496	0.851048	0.435708	0.76038	0.503297	0.622228	0.743553	0.414078	0.425499	0.216351	0.279521	0.335144	0.514244	0.33195	0.274115	0.294302	0.76797	0.430763	0.178544
4-Hydroxycinnamoylagmatine	276.144	241.17	0.288455	1.30851	0.888655	0.488314	0.693066	0.859464	0.496508	0.339409	0.0362946	0.827477	0.7578	0.375766	0.681604	0.468624	0.0396126	0.433991	0.217802	0.79088	0.840555	1.36041	1.09078	7.54e-07	7.54e-07	7.54e-07	7.54e-07	7.54e-07	0.991909	0.612985	1.21738	0.892055	1.01717	0.00651962	0.318459	0.463893	0.914599	0.476446	1.33638	0.329974	0.791317	1.22084	0.479616	0.442301	0.677422	1.21099	0.520464	0.7494	0.600104
Prostaglandin-c2	335.22	781.188	50.7078	52.6661	797.982	7.54e-07	7.54e-07	7.54e-07	7.54e-07	7.54e-07	7.54e-07	7.54e-07	7.54e-07	7.54e-07	7.54e-07	7.54e-07	7.54e-07	7.54e-07	409.974	94.2336	57.045	27.197	37.0836	2.41748	7.51095	1.56779	1.12628	12.3178	18.5411	8.72763	12.5568	4.72078	4.92047	4.09217	1.36622	1.31312	4.69556	1.61995	5.78013	1.82422	15.1997	12.4393	3.84287	2.40661	6.87404	2.15305	2.10449	2.46923	0.976723
beta-Alanyl-L-arginine	245.15	326.395	26.1287	6.87754	5.2479	4.07395	5.98016	21.814	7.54e-07	7.54e-07	7.54e-07	49.6534	19.8268	51.1479	15.4594	8.19075	35.0803	73.3921	18.8382	13.8912	19.6713	30.9172	10.1058	17.2984	9.4986	5.57529	2.54956	21.3862	0.589911	11.0998	7.60572	4.69808	2.70431	0.329007	3.70508	2.37146	3.11366	2.08626	4.40093	2.93188	4.15943	3.62398	1.14583	3.54232	3.1533	0.688673	3.47649	0.172653	1.86361
Xanthine	151.024	152.341	3.96308	4.69116	2.58959	3.2067	1.8508	2.35808	3.60482	5.3004	5.22561	3.55094	5.44356	3.66941	7.57636	3.7313	4.19704	2.97618	5.12598	2.39666	7.12069	3.44844	3.92826	3.72056	4.20909	6.59189	5.23231	3.83155	3.18819	0.576808	3.00002	3.33222	2.0277	0.587628	1.18283	1.58025	2.69971	1.35845	6.47958	1.52622	2.83559	2.86622	0.825839	1.15539	3.21977	3.45173	1.79335	5.29171	1.53028
Succinic acid semialdehyde	103.039	88.6266	9.2687	0.910618	2.05829	0.491227	0.704189	0.618208	0.371323	0.079962	0.143575	7.54e-07	7.54e-07	7.54e-07	7.54e-07	7.54e-07	7.54e-07	7.54e-07	7.54e-07	7.54e-07	79.4621	7.75298	17.6225	2.73525	1.7202	1.22291	1.37047	1.35035	5.4283	6.81559	7.67932	8.66051	2.12813	11.8603	10.8997	2.44253	8.56452	3.5222	14.2003	16.4096	17.2278	19.9007	24.4984	8.15089	21.0876	22.4292	22.455	17.8426	17.5515
L-2,4-diaminobutyric acid	118.066	462.65	0.0249571	0.458306	1.54822	0.662889	0.27335	0.1711	0.174682	0.0455603	0.122771	0.296444	0.399692	0.793517	0.46519	0.077713	4.53022	0.540553	0.138974	0.253256	1.27102	0.933675	1.86597	0.673488	0.327029	0.0293316	0.0427791	2.10484	0.902357	0.538757	1.17786	0.017517	0.401171	0.361636	0.782561	0.916169	0.25776	0.172784	0.382187	0.4946	0.346853	0.393036	0.4061	0.912814	1.43472	0.395261	0.157262	0.379717	1.06048
Retinoyl b-glucuronide	476.275	799.945	15.9498	14.7794	7.54e-07	7.54e-07	7.54e-07	7.54e-07	7.54e-07	7.54e-07	1.08205	8.07295	7.25809	14.0374	11.9755	18.3102	7.01243	10.0043	10.7162	3.31167	2.9241	11.7181	9.81396	1.12545	4.18351	2.54146	1.38488	5.43951	1.67547	43.3432	0.476256	35.4485	32.4417	18.4162	1.07739	40.476	30.5398	1.44265	102.245	89.3338	71.5431	77.1932	1.9363	2.91664	9.53159	51.2305	39.5247	54.6588	1.68571
4-Hydroxyphenylacetaldehyde	136.048	92.1491	1.6006	1.25338	7.67049	7.54e-07	7.54e-07	7.54e-07	7.54e-07	7.54e-07	7.54e-07	2.50161	1.74025	2.46041	2.83408	1.43754	1.81496	1.87218	1.68051	2.30144	1.58118	1.38107	1.85122	1.04419	0.639079	1.15684	0.964546	1.04879	1.07196	1.41812	1.25493	0.990503	1.09247	1.07956	0.92746	1.64731	1.11017	0.962904	1.39684	1.30165	0.793941	0.958763	1.76731	1.58045	0.969186	1.06311	1.57461	1.20311	1.19943
Dehypoxanthine futalosine	296.068	87.1647	1.7635	2.38369	25.7229	7.54e-07	7.54e-07	7.54e-07	7.54e-07	7.54e-07	0.261579	2.64085	4.06745	2.40457	2.55803	1.40596	1.03924	3.00756	0.924543	2.11936	2.64298	3.2588	1.74001	2.07711	0.801241	0.930947	3.6556	2.71825	4.43703	2.84719	4.80302	1.01795	2.13472	2.46933	3.2281	0.962566	0.661672	2.18309	1.60396	2.17385	0.68595	1.21837	3.57264	3.85244	1.17091	1.09045	1.0542	1.09365	1.92658
Phosphorylcholine	184.073	87.2025	0.322217	0.114338	1.168	0.992125	0.159995	0.101899	0.167988	0.410924	7.54e-07	0.971528	2.37643	1.70301	1.38125	0.311311	0.202178	2.04472	0.243781	2.2766	2.61333	3.53364	1.22904	4.0093	1.16064	1.48159	9.22722	18098.8	5.3053	1.56692	1.77622	0.803946	0.888901	1.19896	1.25029	0.722329	0.216682	1.04802	1.55088	0.864457	0.500866	0.594023	3.31865	1.34585	0.711434	0.889667	0.964933	1.35236	0.736234
3-Sulfinylpyruvic acid	152.995	67.8992	7.54e-07	7.54e-07	7.54e-07	7.54e-07	7.54e-07	7.54e-07	7.54e-07	7.54e-07	7.54e-07	7.54e-07	7.54e-07	7.54e-07	7.54e-07	7.54e-07	7.54e-07	7.54e-07	7.54e-07	7.54e-07	7.54e-07	12.7458	0.34457	1.29364	0.956103	0.746545	0.604671	0.78028	0.368226	6.79383	23.8129	24.3011	23.2042	25.4174	5.86842	31.9361	23.5686	34.9385	25.5778	25.0788	4.46127	20.8516	30.6058	7.29591	3.19061	19.9119	3.27256	20.2712	14.0073
L-Glutamic gamma-semialdehyde	131.053	156.531	0.754215	0.754216	6.25932	5.73604	4.28296	7.15225	7.54e-07	7.54e-07	7.54e-07	3.20184	4.92827	7.61453	5.24267	0.978292	0.869031	6.4978	1.00158	2.90058	4.61421	4.48024	0.563462	3.77386	0.424283	0.619312	3.85795	4.7755	6.85869	6.73018	5.97433	4.34794	6.21497	7.45975	7.22372	0.892694	0.827699	4.26103	3.16101	4.61	2.02316	1.1182	9.21614	9.2134	2.80609	4.99212	0.882318	2.82092	5.08933
Prephenate	226.071	457.389	0.577216	0.157671	0.14639	1.39409	1.46232	4.08819	0.0150112	2.4684	7.54e-07	2.05394	1.74091	2.1895	0.231233	0.666254	2.05131	1.94029	0.768998	0.0880352	0.2126	0.826277	14.3243	3.95374	1.29831	0.52892	1.18658	0.207975	2.25535	0.253224	4.21609	6.10409	1.57927	2.63771	1.46775	1.03167	24.9117	1.52873	1.07717	3.11689	31.7375	4.99326	4.74171	4.51676	0.353224	28.2113	7.91037	2.47911	0.410647
2-Oxoarginine	173.079	301.413	2.17141	3.25794	3.26099	3.01774	2.76932	7.27698	7.54e-07	7.54e-07	7.54e-07	9.08311	20.3289	16.864	11.729	8.51968	5.77505	7.26885	4.1595	4.49969	5.02518	3.67716	2.49175	2.54948	1.91117	1.1311	1.13213	2.58804	0.0197651	0.381511	0.0772177	5.62831	0.776083	0.233559	0.394604	0.729345	1.51756	1.20498	1.8332	0.982315	0.262447	0.883551	1.07898	0.189403	1.09092	0.621319	2.18104	0.706519	0.0256899
gamma-Glutamylalanine	219.097	98.95	3.54213	5.00183	6.14771	8.2945	17.919	7.54e-07	7.54e-07	7.54e-07	7.54e-07	6.9524	7.34836	6.75893	5.13305	8.23152	4.79629	4.54797	3.06612	2.0265	4.18213	2.55244	1.35426	1.90837	1.54605	1.49656	1.80669	1.73909	2.02297	2.83763	2.24246	3.3943	1.8848	1.37316	1.82088	3.18781	3.86301	1.57379	2.53936	1.21622	3.61596	4.88653	0.489949	0.508991	3.00288	2.1924	2.66708	5.09055	1.72314
Glycerophosphocholine	258.109	140.024	0.10202	0.0499564	0.246552	0.268204	0.0967782	0.0358771	0.0760986	0.0223579	0.0175495	0.235121	0.735859	0.768138	0.159981	0.0697084	0.0480341	0.426059	0.23861	0.341987	0.535997	1.10237	7.54e-07	7.54e-07	7.54e-07	7.54e-07	7.54e-07	7.54e-07	2.25338	5.62052	1.98188	0.772902	0.786501	2.81146	2.28428	0.528513	0.0663697	41.2359	7.81874	1.67598	0.288066	0.182798	0.753359	0.602883	0.704037	2.02876	0.612879	0.718401	0.461396
Acetylphosphate	139.982	327.803	8.83685	7.54e-07	7.54e-07	7.54e-07	7.54e-07	7.54e-07	7.54e-07	7.54e-07	7.54e-07	7.54e-07	7.54e-07	7.54e-07	7.54e-07	7.54e-07	7.54e-07	7.54e-07	20.4594	4.96174	3.32322	2.66361	1.59543	0.646187	1.02267	0.779464	0.635265	0.181655	1.57726	1.60599	1.3121	2.11713	1.13896	1.61149	1.78462	1.61674	1.80677	0.185544	0.888027	1.63268	1.63786	1.81616	1.79656	1.17336	1.6637	2.6044	1.56422	1.68829	1.59983
3-Hydroxyanthranilate	152.033	698.478	0.362144	3.95623	0.281576	1.22113	0.377493	0.242794	1.87622	0.75129	0.358833	0.700824	1.66526	0.595863	0.269128	0.769497	0.324769	0.271273	0.903324	1.78983	0.615154	0.215181	0.263756	0.159306	0.384193	0.133552	1.71674	0.371195	1.23687	0.433539	1.11668	0.854155	1.93467	0.302741	0.21338	0.264202	2.00699	0.402286	0.432802	1.86914	0.290711	0.752566	1.52008	1.11247	0.363554	1.00776	0.262901	0.704288	1.5024
2-Aminoacrylic acid	88.0399	98.9256	2.56268	1.38957	2.08276	8.12971	7.42739	7.54e-07	7.54e-07	1.20506	0.126275	1.18365	1.28795	1.301	1.31858	2.548	1.4022	1.51556	1.21205	1.42685	1.6006	1.86741	3.91765	1.42964	1.84977	2.16515	2.69298	5.26046	1.85881	1.134	1.67975	0.830404	2.05849	1.91211	0.203777	1.68953	1.6147	1.38567	1.15042	1.01763	1.03332	1.23094	2.57988	3.00481	0.858682	1.37673	3.76861	0.666472	0.932794
N-Acetylornithine	175.108	98.9249	3.40691	7.54e-07	7.54e-07	7.54e-07	7.54e-07	7.54e-07	7.54e-07	7.54e-07	7.54e-07	7.54e-07	7.54e-07	1069.98	24.0951	9.36448	6.8264	7.34736	2.81511	3.16578	2.86078	1.26689	1.31263	1.10304	0.761485	0.811594	0.537937	0.781963	3.89777	0.975463	2.67862	1.44093	3.73658	1.16249	0.983863	1.75993	2.08526	1.28569	1.62311	0.54043	1.91202	1.07496	2.72238	4.01867	1.68743	2.89955	2.07322	2.27867	1.14923
Normetanephrine	166.084	98.8783	1.17831	1.28103	7.54e-07	7.54e-07	7.54e-07	7.54e-07	7.54e-07	7.54e-07	7.54e-07	4.08505	0.793936	0.9335	1.20928	1.61483	1.52392	0.825034	0.789888	1.91292	0.863168	1.02146	0.698597	0.51069	0.997735	0.816772	0.291956	1.5553	3.34379	0.70882	3.62874	0.68803	0.96453	1.5913	0.811531	1.72654	1.79007	0.501437	0.618399	0.780432	1.1111	0.5482	0.827455	2.45305	0.718627	1.94361	2.49359	0.714161	0.43477
Sphinganine 1-phosphate	382.27	803.317	1.6254	1.60364	1.73435	1.82515	1.04987	1.30282	6.98544	7.54e-07	7.54e-07	9.99405	12.7965	14.6567	9.95222	6.40198	4.28555	7.32979	3.86199	3.98428	4.07551	3.34525	1.18648	1.14396	1.87857	1.11509	0.969801	1.28452	1.10921	1.48954	1.3695	1.28073	1.53575	1.44414	0.897099	0.815754	0.584252	1.25292	1.2729	1.2316	1.00997	1.17515	1.85075	1.57466	0.949953	0.869969	1.12379	1.09725	1.00343
2-Dehydropantoate	146.06	427.392	1.54615	1.03371	1.3131	1.48253	0.988885	5.46257	0.860092	0.476534	0.0101262	5.67015	0.103382	0.0801676	0.100034	8.04223	0.0709768	9.06682	1.0256	9.19172	1.62624	0.147419	0.159049	2.06498	2.11681	15.6996	0.416483	12.0498	4.00965	2.65495	1.79382	1.84218	2.00548	2.75692	1.5424	1.7731	1.72962	1.1964	1.5367	1.52155	1.3606	11.9778	2.36752	8.62481	9.5685	2.51842	2.99109	2.31438	1.11159
Sulfate	98.9843	832.88	7.54e-07	7.54e-07	7.54e-07	7.54e-07	7.54e-07	7.54e-07	7.54e-07	7.54e-07	0.0649307	7.54e-07	7.54e-07	7.54e-07	7.54e-07	7.54e-07	7.54e-07	7.54e-07	7.54e-07	0.182376	0.129991	2.07885	0.779886	0.563859	0.801281	0.847566	0.590342	1.80813	1.89275	1.11525	1.95669	0.103108	0.275363	1.69618	2.29907	2.26959	3.12475	2.75804	4.22037	2.88761	0.496057	0.847148	11.686	3.91769	0.757455	0.239796	0.498584	6.21177	0.00854168
1-Methylnicotinamide	137.071	89.6951	1.18907	1.91893	7.54e-07	7.54e-07	7.54e-07	7.54e-07	7.54e-07	7.54e-07	7.54e-07	7.54e-07	7.54e-07	7.54e-07	80.4558	12.9152	5.90961	4.00803	2.05465	1.71378	3.35807	0.844729	0.0717306	0.862824	0.214586	0.229428	0.988602	0.43281	0.989697	0.904718	1.04799	1.55139	0.749079	1.07586	0.45501	0.466878	0.253893	0.910164	0.958578	0.314118	0.717733	0.951185	2.02587	0.114814	0.951145	0.403482	0.023169	0.801269	0.789617
Carbamoyl phosphate	141.983	718.221	0.596765	0.305063	0.0586917	0.0842874	0.0323713	0.0382988	0.04785	0.0551965	7.54e-07	0.586214	1.59128	0.959504	1.06917	1.26624	1.09989	0.930008	0.903583	0.871445	0.670262	0.795315	0.523014	0.713878	1.08495	1.04103	0.360888	0.540733	0.814798	0.809178	0.432422	0.56798	0.555851	0.322589	0.542432	1.22344	0.750059	0.283007	1.39643	0.53137	0.695764	1.53864	1.55843	1.62746	1.71408	1.71142	1.76123	1.80497	0.729392
5,6-Dihydro-5-fluorouracil	133.032	140.13	1.30362	0.65638	1.28365	0.749533	0.6251	0.750756	1.04957	0.510936	0.612204	0.751752	1.00713	1.248	1.25516	1.0037	1.07735	1.08757	1.29447	0.58031	1.03956	0.997675	0.96938	1.04339	0.94323	0.915283	0.987894	1.22371	0.448545	1.19172	0.690015	0.778984	0.590728	1.04699	0.840507	1.04649	0.995165	0.568049	0.34039	0.666844	0.435965	0.763255	1.21354	1.26068	0.500572	0.42979	0.837403	0.431523	0.84618
Aspartame	295.129	423.431	3.32843	2.91579	3.17885	7.54e-07	7.54e-07	30.8674	0.500791	0.147052	0.0133383	4.45733	1.02979	1.57641	2.87766	2.77056	0.651425	0.461011	1.85855	0.980081	1.59886	1.24069	1.19387	0.812767	0.486376	0.854531	0.373638	0.927377	0.424749	1.87193	0.40135	1.13789	0.307766	0.321937	0.260003	0.327275	1.14079	0.235158	0.312724	0.575844	1.29504	1.21917	1.74083	1.14591	0.850775	1.27249	1.19043	1.58685	0.738719
N6-Acetyl-L-lysine	189.124	98.9133	1.47098	0.942288	1.54628	1.93067	0.628635	1.22907	2.19612	0.369106	0.138133	1.07017	0.9998	1.18103	1.66868	1.72178	1.2023	1.19199	1.63654	1.54861	1.67245	0.396704	0.30397	1.08309	1.53224	2.19461	1.76146	3.14397	0.701461	1.10237	1.76381	1.31787	0.663949	0.667868	0.924409	1.41467	1.29428	0.590203	0.800064	3.76345	0.944815	0.342885	1.46894	1.19231	1.1141	1.02838	1.34629	1.72563	0.909187
Uracil	113.035	180.732	0.987719	1.44963	3.09179	33.6048	7.54e-07	7.54e-07	7.54e-07	7.54e-07	7.54e-07	2.10385	2.7255	2.20668	2.67397	1.92263	1.55896	2.13305	1.65843	1.34495	1.44221	1.50148	0.633484	0.856628	0.736995	0.66833	0.594134	0.596775	1.45369	1.24718	1.2107	1.01825	0.891385	0.836785	0.877845	1.00263	0.914058	1.01355	0.793578	0.868838	0.785048	0.876072	1.35191	1.40888	1.04526	1.12026	1.04982	0.971507	1.49595
(R)-5,6-Dihydrothymine	128.071	98.9159	0.41267	0.602241	0.467242	0.320091	0.28301	0.0881148	0.132986	0.103863	0.00662142	0.264572	0.337888	0.414258	0.468932	0.217793	0.249553	0.804412	0.0751411	0.422005	0.873679	0.864189	0.406914	7.54e-07	7.54e-07	7.54e-07	7.54e-07	7.54e-07	1.75449	1.3724	1.64737	0.929722	1.69961	0.676271	2.24773	0.714276	0.716711	1.58256	0.576247	1.25673	0.544632	0.452783	1.15233	1.08471	0.607678	0.753582	0.635215	0.990739	0.753238
Hydrogen phosphate	98.9847	600.371	1.03208	0.897533	1.00847	1.04566	1.06517	1.10583	0.751689	1.09074	1.10673	0.945919	0.907285	0.945336	0.990203	1.05095	0.969917	0.740401	1.01845	0.95409	1.04496	0.985947	1.01944	0.978292	1.02449	1.0595	1.00411	1.04382	1.06508	0.969358	0.980109	1.03701	1.19677	0.996287	0.990449	1.04603	1.01101	0.98802	0.836708	0.978555	0.308999	0.440977	1.06243	1.03016	1.01401	0.272809	0.935266	1.00792	0.989162
Maleic acid homopolymer	144.044	397.176	0.343005	0.439326	0.741372	0.270216	0.140947	0.195355	0.123942	0.0578146	7.54e-07	0.844128	0.866962	0.423394	1.28529	1.04212	0.707388	1.47392	1.35806	0.946178	0.528376	1.28513	1.01135	1.50188	2.06888	1.88003	3.705	5.50887	0.673911	1.28185	1.04647	1.21219	0.715156	0.741391	1.08118	0.765145	1.16167	0.911404	1.08978	0.449874	0.878352	1.77372	1.14935	1.26177	1.32506	1.42858	0.645415	1.49157	0.996239
Propanoyl phosphate	153.993	750.274	4.28235	7.54e-07	7.54e-07	7.54e-07	7.54e-07	26.461	1.34087	1.00762	0.0821726	7.54e-07	7.54e-07	7.54e-07	7.54e-07	7.54e-07	7.54e-07	1.18321	4.21919	0.946424	1.31022	0.462381	1.55162	0.608083	0.298191	0.785327	0.10812	0.150924	2.41979	3.86661	2.57779	2.86805	3.69516	2.50135	1.84693	11.3675	1.35015	3.57113	0.80533	0.833604	2.55207	1.53806	2.18584	2.86004	1.22625	1.19443	0.815092	0.560127	0.0292848
Alpha-D-Glucose	181.07	462.693	0.252292	7.54e-07	7.54e-07	7.54e-07	7.54e-07	7.54e-07	7.54e-07	7.54e-07	0.00232018	0.0552672	0.443029	4.60804	0.327058	0.0195605	3.04051	0.290843	0.0982302	0.248509	0.624735	1.3528	0.158537	0.0889906	0.120508	0.00560388	0.115069	0.256656	0.548642	0.0779225	0.847084	0.0539034	0.121018	0.0419795	0.140293	0.0970871	0.116436	0.0620181	0.0370286	0.125474	0.0892623	0.0337205	0.747405	2.43448	0.918413	0.388835	0.0356007	0.0393383	0.373943
L-Rhamnono-1,4-lactone	162.058	298.786	0.113665	0.434511	2.86608	12.9153	109.665	7.54e-07	7.54e-07	0.122157	0.00816113	0.108006	0.515015	0.271189	1.06103	0.0866603	0.259397	0.789486	1.2724	0.945846	0.468137	0.945733	0.206847	0.152259	0.0555571	1.45372	0.139313	3.23708	0.392508	0.131532	0.0720964	1.07155	0.0616717	1.41658	0.438233	0.0672158	3.87814	0.58849	2.67008	0.250108	0.065568	0.0836347	0.115765	1.7272	0.428575	0.363296	0.506239	2.5051	1.72315
(S)-Methylmalonic acid semialdehyde	102.034	561.023	1.04909	0.483581	0.483581	0.483581	0.483581	0.483581	0.483581	0.483581	0.483581	0.483581	0.207542	0.483581	0.483581	0.483581	0.483581	0.483581	0.483581	0.483581	0.483581	0.483581	0.459233	0.483581	0.483581	0.483581	0.483581	0.564812	0.349289	0.304892	0.162063	0.134031	0.0276405	0.023106	0.990289	0.151555	0.18978	0.0114538	0.116686	0.00422273	0.166345	0.15523	0.171113	0.0631687	0.155249	0.161946	0.294786	0.00449133	0.0759901
p-Aminobenzoic acid	138.053	95.2309	1.74759	7.54e-07	7.54e-07	7.54e-07	7.54e-07	7.54e-07	7.54e-07	7.54e-07	7.54e-07	7.54e-07	7.54e-07	7.54e-07	7.54e-07	7.54e-07	17.4659	4.1516	1.41408	1.35995	1.06185	0.498491	0.439068	0.262298	0.186907	0.208092	0.150182	0.306103	0.57648	0.514243	0.534602	0.791723	0.462094	0.694489	0.79539	1.2474	0.460389	0.223307	0.401269	0.378151	0.350679	0.256022	0.727058	1.08996	0.424788	0.409983	0.557929	0.287039	0.389534
2-Phenylethanol	105.07	758.176	0.933517	0.148391	0.102781	0.0282638	0.0113643	0.0428641	0.0522359	0.0499332	0.028852	0.551459	1.52771	1.59009	0.845801	0.38646	0.320843	0.805236	0.41889	0.354275	0.944878	0.904134	7.54e-07	7.54e-07	7.54e-07	7.54e-07	7.54e-07	7.54e-07	0.468321	0.300705	0.310437	0.0771875	0.330791	0.259673	0.363479	0.499413	0.0983828	0.887398	0.93785	0.0467009	0.443567	0.447099	0.459259	0.302847	1.06831	0.726907	0.505335	0.525419	0.534416
Guanosine	282.083	281.738	956.983	1824.15	1742.51	22.8045	64.7678	2578.3	205.39	346.391	659.959	3.24483	321.952	46.5213	1.6891	1.81078	37.023	159.921	610.877	670.531	139.66	0.6919	684.475	242.237	7070.73	559.938	39.2563	383.581	233.041	5084.36	61.4118	139.032	78.0722	6.81961	7.11759	8.14946	8.01135	163.026	208.981	3.91097	32.2425	2.0825	8.9356	2096.39	29.9627	514.442	847.857	606.175	11.8113
dCMP	307.115	754.883	0.246748	6.12412	0.421033	0.919389	0.280172	0.215456	1.47253	0.855384	0.121342	0.185653	2.15038	0.821683	0.161934	0.893025	0.122898	0.208786	0.516832	0.855187	0.352148	0.0821543	0.659259	0.0152959	0.0230471	0.0189393	2.03039	0.726662	0.993914	0.240484	1.35603	0.526608	1.20255	0.148347	0.0215236	0.0937588	0.980658	0.118342	0.25304	0.995752	0.159193	0.659679	0.915602	0.997057	0.235155	0.946561	0.097642	0.262858	1.40127
S-Adenosylmethionine	397.222	808.769	0.744115	7.95791	0.771299	1.81349	1.7657	0.36265	1.00445	1.16982	0.317613	0.218614	1.77454	0.861287	0.299336	1.61903	0.427515	0.61401	1.79286	1.50078	0.555189	0.508207	0.193756	0.165784	0.155624	0.00359064	3.30343	0.760714	1.5153	0.197531	3.41329	2.35021	2.15428	0.695566	0.37725	0.152666	3.67538	0.561641	0.717149	2.11779	0.939555	1.84596	3.97334	2.78049	0.920051	2.25326	0.225579	0.575617	3.80033
Guanidoacetic acid	116.927	637.829	5.92391	49.9828	7.31639	10.616	7.44503	3.47978	12.1813	9.78253	1.27036	0.730356	30.4102	7.4461	8.09706	6.53566	4.20367	0.695963	2.44498	29.171	8.31127	8.57259	2.56503	25.9999	1.17e-06	1.17e-06	1.17e-06	1.17e-06	9.09585	14.6536	43.5664	20.1646	20.395	13.5685	3.20314	9.19841	9.66037	2.02029	2.5579	21.1559	6.16353	5.55218	21.2967	31.8522	12.9663	68.3287	8.36238	10.7294	53.4435
12-Keto-tetrahydro-leukotriene B4	335.221	801.913	0.282098	0.744976	0.396858	1.35498	0.569687	1.0809	0.563733	1.06271	0.681912	1.14583	1.61384	3.35369	1.88034	1.87429	0.695733	1.91646	0.726139	2.29741	2.38343	5.03297	0.883157	4.49923	2.32445	6.3461	4.36761	8.38817	4.87792	3.03247	5.52548	1.9451	1.94003	13.5312	14.7804	2.58739	2.76866	13.2312	4.06624	6.53743	58.6754	8.03724	31.1674	6.0601	14.0263	13.8937	8.13041	16.5234	19.3403
5-Aminopentanoic acid	115.919	36.5268	2.00493	0.586282	4.26908	2.8373	0.723985	0.781879	3.92524	0.171345	1.01036	0.0325433	1.23215	1.22438	0.258681	1.76567	2.60225	2.39504	1.67027	3.56593	6.26008	6.14397	24.1414	1.17e-06	1.17e-06	1.17e-06	1.17e-06	1.17e-06	7.34343	0.0586462	5.10671	8.25733	3.16496	2.3496	3.2485	2.05549	3.57359	4.39662	18.2422	3.94337	2.60807	2.83378	3.87846	1.7481	6.64894	6.56511	3.88646	9.02643	3.93991
Allocholic acid	407.279	694.213	1.16925	6.67212	2.0331	0.900652	1.24295	0.385147	1.64625	0.983357	0.39221	1.50005	1.40846	0.662164	0.430018	0.802723	0.24275	0.75384	0.509054	0.785595	0.512028	0.27719	0.339549	0.195392	0.406812	0.412129	3.29168	0.211851	1.57348	0.70617	1.0134	0.562675	2.45379	0.22751	0.254308	0.27948	0.901398	0.239883	0.55028	7.55778	0.679253	0.616345	0.908005	0.997705	0.304168	1.18819	0.249585	0.433466	8.27529
Deoxyinosine	233.066	485.354	1.34283	0.33891	0.127677	0.163254	0.33945	1.29578	0.423138	0.544774	0.530643	1.20311	0.299109	2.36905	1.22035	0.381294	2.74132	0.241076	1.07518	1.28647	2.49393	0.507789	10.3935	2.86861	3.51328	10.9693	1.04681	6.15502	1.31992	2.83574	0.239392	1.99605	2.06446	1.26432	0.960121	3.71618	11.1912	1.3328	7.05074	0.551549	0.959579	4.31898	6.68605	8.43572	1.30236	6.71756	1.98423	1.26236	2.46864
Erucic acid	337.203	828.133	0.340345	4.02221	0.339749	0.492831	0.256848	0.0850784	0.456209	0.584886	0.260631	0.304437	1.01565	0.581686	0.241101	0.9755	0.21201	0.315168	0.336104	0.503874	0.228471	0.289162	0.163938	0.14994	0.0621801	0.0988307	0.978822	0.0871084	0.688628	0.291616	1.06663	0.275425	0.390675	0.282996	0.213794	0.122487	0.694797	0.140813	0.227771	0.639021	0.187993	0.639214	1.28948	0.883713	0.207675	0.972673	0.0980355	0.347774	1.53267
gamma-Glutamylcysteine	248.959	783.079	0.327075	2.08946	0.489628	1.21867	0.48028	0.211055	1.77895	0.674026	0.52284	0.859276	1.72692	0.790789	0.707037	2.80631	1.17013	0.492086	2.8821	1.29321	0.90021	0.902356	1.91736	0.675533	1.02547	0.797261	7.43337	1.23615	2.46855	0.991097	1.8577	1.21742	1.68975	0.589334	0.14982	0.535515	1.84871	0.175189	0.53978	1.2368	0.540704	1.16543	0.49802	1.10896	0.550118	1.73057	0.213368	0.850641	0.605799
N-Acetyl-D-glucosamine	221.153	682.289	0.230661	1.97067	0.359393	0.744677	0.274902	0.211402	0.806348	0.679703	0.203415	0.260328	1.49514	0.70444	0.246005	0.696031	0.209243	0.226567	0.439232	0.572109	0.362751	0.173067	0.165606	0.216024	0.171435	0.157192	1.64498	0.353785	0.905683	0.30512	1.04898	0.280071	0.512095	0.161865	0.150308	0.134404	0.498837	0.209143	0.256035	0.583329	0.162828	0.388007	0.627854	0.81437	0.218246	0.554529	0.143536	0.251297	0.826842
myo-Inositol	161.044	90.8244	0.514572	1.0471	1.29105	1.85877	0.930124	0.463128	1.52534	2.21813	0.818214	1.77656	1.59715	1.08187	0.888555	0.65251	1.07026	0.89564	0.904297	1.25532	2.59266	1.90287	1.33142	1.66236	0.909607	0.972664	1.77417	1.52337	1.47802	0.324545	1.46438	1.07515	0.831225	0.631287	0.6291	0.443148	0.727941	0.800925	2.79646	0.86967	0.47999	0.443334	0.888149	0.518089	1.1075	1.08675	0.782466	1.11774	0.788646
1-Hexadecanol	242.054	757.467	0.780449	8.56489	0.848571	2.3105	0.884362	0.830119	2.55848	2.13042	0.687113	0.770896	2.83189	2.16195	0.599457	1.32463	0.62732	0.649037	1.30396	1.87338	1.07721	0.478303	0.473295	0.432947	0.442572	0.390206	3.27249	0.41306	1.58374	0.604797	1.48529	0.72156	1.52421	0.486587	0.337919	0.372187	1.56028	0.451928	0.626112	1.78032	0.36771	1.21002	1.71332	2.36839	0.595754	2.3757	0.436142	0.793822	3.5124
Chenodeoxycholic acid	391.283	740.488	0.455664	0.568471	0.688037	1.82139	0.0145504	0.769757	1.35753	0.32455	0.117784	0.854742	1.10718	0.468787	1.42695	1.06014	0.885627	2.37778	5.01869	0.317057	3.25689	3.37536	0.118241	7.88901	8.46927	19.5176	74.6285	297.214	4.65803	5.98186	3.78041	2.25578	1.10671	0.911053	1.63604	9.00873	1.17615	0.688386	3.45751	3.23209	3.53177	2.57433	2.23361	4.15204	6.76686	5.03914	0.170341	2.002	1.72953
N-Acetyl-L-phenylalanine	206.081	383.351	3.16171	0.951717	1.20507	1.16492	1.6217	1.94991	1.27844	3.1325	2.53743	1.95834	0.944091	1.59805	0.690123	3.74441	2.8825	1.0718	2.50452	0.798802	1.40368	1.74574	4.50424	0.989161	4.23427	2.62707	1.0467	0.966246	0.9114	2.04694	1.77539	2.81928	1.11952	2.8112	1.369	2.66376	4.52966	0.69575	0.916461	1.64486	3.75028	2.59172	2.60085	2.58168	1.3638	1.63672	5.41578	5.24872	2.18198
Fructose 1,6-bisphosphate	339.198	823.166	0.574233	4.82736	0.482058	1.19155	1.19858	0.232447	0.955832	1.26403	0.397834	0.495939	2.89946	1.0035	0.477381	2.48683	0.553265	0.624683	0.861723	1.38714	0.795965	0.434	0.382421	0.220928	0.152174	0.126533	2.59649	0.163814	0.932683	0.537611	0.593866	0.470612	0.805313	0.166373	0.182444	0.164876	1.09105	0.286815	0.414933	0.860359	0.304037	0.662978	1.22382	0.777709	0.422306	1.09857	0.190338	0.551273	1.60321
Deoxycholic acid	392.287	712.688	2.47448	1.5522	0.524356	1.01268	0.0178462	0.120074	1.29913	0.513163	0.576733	0.754536	0.564392	0.0883048	0.0665514	0.176314	0.113553	2.96116	3.92281	1.53812	0.341753	0.36728	0.149527	5.33054	6.43771	8.56601	5.44019	107.909	0.443973	0.477608	0.364169	1.74395	2.60101	0.31375	3.06882	4.68574	1.70231	0.13881	3.23249	6.99349	23.5335	0.35487	1.72791	0.505923	7.30533	3.59427	0.754165	0.324634	1.50147
17a-Estradiol	271.227	822.972	0.371194	0.196351	0.350775	0.548726	0.480568	0.493401	0.185522	0.538651	0.408643	0.599635	0.970114	0.7446	0.578035	0.7817	0.696599	0.754571	1.35842	1.10529	1.01286	1.14349	1.77622	2.07597	1.29143	3.08015	2.53512	4.09588	1.82485	3.01937	0.988668	2.77334	1.25199	1.16523	1.07308	1.72187	3.22148	1.16	1.377	2.16543	2.69058	2.54655	3.3917	3.37237	3.76172	3.84418	2.76222	0.741637	1.06658
Nicotinamide ribotide	333.937	778.516	0.835869	3.36875	0.138408	0.810436	0.324219	0.284894	1.1195	2.45237	0.89994	1.65215	9.36803	1.3563	0.488743	0.192378	2.00401	0.769387	5.20997	0.832939	1.08609	1.67177	0.786541	0.59285	0.9103	3.37178	1.64483	3.76342	5.02522	2.62394	6.9288	0.947	7.0263	2.22186	0.221838	2.4013	8.69552	2.45611	1.17031	3.04098	3.32128	2.10542	1.37922	16.7349	4.91437	13.971	3.56353	9.14833	5.4568
Tetracosanoic acid	349.237	831.607	2.41737	0.769644	1.06144	1.11961	0.648466	0.944233	0.687163	0.972304	1.3022	1.17458	2.43641	4.9735	1.39885	2.46669	1.40394	1.57707	3.54677	3.6204	2.78456	4.35573	6.42797	5.02818	4.38211	11.1699	3.38987	4.98038	4.13766	5.57936	5.13773	3.80866	2.81453	0.963188	2.35315	6.63554	1.65744	3.54717	5.76263	8.97024	5.99381	11.5747	9.45963	11.0239	5.34018	8.87576	1.25991	2.62304	3.28609
Taurine	124.006	87.6205	5.52091	3.47784	5.243	3.40825	3.78284	2.72082	4.36552	2.82017	2.93355	2.61593	4.25227	4.21791	2.67075	2.99878	2.53402	4.37303	3.06038	2.06597	4.2155	3.39644	1.69412	3.71256	3.40225	3.06257	3.48456	2.98068	2.75103	10.7544	7.12539	7.46946	8.42308	11.1654	5.09511	3.61483	4.70728	5.19506	3.65296	6.45001	5.24708	4.74484	5.61471	11.0599	2.43461	4.90828	5.10762	6.92451	5.49793
Theobromine	179.987	781.251	3.78983	33.3537	3.23412	14.5133	2.70958	3.61017	6.30818	7.58426	0.819994	5.60756	41.2619	20.8322	0.202853	11.7053	1.55881	3.98641	3.5506	7.60924	2.81554	1.76056	5.18381	1.34579	0.58553	1.71321	18.674	0.950065	1.00109	0.0199122	1.15776	0.428563	1.22746	0.136184	0.150647	0.261485	1.26352	1.01419	0.849517	3.13643	1.3257	0.396049	4.7028	6.73838	1.88439	3.18249	3.66531	0.514323	15.0873
Folic acid	441.249	812.472	0.359004	5.93266	0.766833	1.05591	0.638634	0.243791	1.77104	1.17284	0.476642	0.310021	2.19008	0.915334	0.262587	1.76199	0.28971	0.730716	0.915156	1.51295	0.549239	0.483457	0.252519	0.244674	0.172686	0.122683	2.92278	0.411756	6.96421	2.72481	10.9554	3.65877	2.74707	0.664469	0.487553	0.0269105	2.84887	0.439619	1.05186	1.13949	0.760959	1.07507	1.70047	1.33313	0.109494	1.33862	0.246041	0.480307	2.34698
Thymidine	223.027	757.372	0.587023	7.4931	0.656687	1.81817	0.69674	0.565681	1.92751	1.61233	0.487381	0.655642	3.03121	1.38773	0.559589	1.24628	0.468212	0.625004	1.03829	1.41105	0.789711	0.410148	0.366153	0.332411	0.393009	0.359782	3.09308	0.347884	1.54614	0.557229	1.38551	0.726424	1.49667	0.418173	0.307272	0.40056	1.60653	0.39228	0.587537	1.74234	0.37927	1.09943	1.60521	1.68364	0.551292	1.59211	0.389606	0.623181	2.54463
Mannitol	181.069	90.5632	2.64589	1.71196	3.8831	2.88679	1.91732	2.97306	2.39826	3.31974	3.49652	2.14292	3.03607	3.25786	2.64196	0.877313	0.959185	1.23564	2.17471	4.97063	9.26661	3.23481	4.18435	2.0823	1.36362	2.13614	4.32663	9.2749	3.36306	3.05852	14.278	1.17154	13.3726	3.34095	4.51834	1.9988	2.18804	3.40578	1.07416	3.46792	1.06627	1.86103	2.69064	2.65473	8.12271	4.70827	0.903087	2.24676	3.03201
Methyl beta-D-galactoside	194.081	808.002	0.532098	7.64889	0.660516	2.31412	0.645719	0.544028	1.95014	1.88139	0.476048	0.59537	3.79969	1.58832	0.761389	1.74296	0.591649	0.799562	0.953564	1.58644	0.832717	0.5402	0.490436	0.518491	0.434461	0.503457	4.29104	0.432179	1.9007	0.546738	1.29788	0.707782	1.90382	0.527636	0.405202	0.425711	1.98633	0.459057	0.667511	2.21614	0.411831	1.00007	1.98496	2.09659	0.4804	1.70021	0.323128	0.884424	2.97862
Palmitic acid	255.072	659.214	0.639846	8.86579	0.812918	1.73371	0.632088	0.502784	3.87704	1.61948	0.366934	0.488978	4.16611	1.1265	0.469	2.4042	0.395097	0.636397	2.42521	1.32658	0.645939	0.563753	0.624502	0.222732	0.51157	0.21238	2.20961	0.22307	2.38156	1.13763	0.524718	1.07248	1.94439	0.533113	0.208387	0.258691	1.4588	0.454738	0.629314	1.28616	0.392641	1.06397	2.10245	1.32651	0.611442	1.64587	0.451132	0.816813	4.39682
Ribose 1,5-bisphosphate	309.17	798.802	0.404511	5.48615	0.454258	0.942488	0.403924	0.32757	1.11795	1.12509	0.385439	0.556756	2.96896	1.37905	0.446459	1.69527	0.424256	0.473405	1.12599	2.03351	0.806281	0.426834	0.395425	0.35471	0.373432	0.250405	3.1362	0.363787	1.58272	0.612248	1.36166	0.783412	1.41518	0.33955	0.21699	0.287617	1.53836	0.38652	0.459168	1.29235	0.449768	1.04212	1.39248	1.15174	0.472394	1.46341	0.344477	0.707144	2.10597
25-Hydroxycholesterol	401.086	596.828	0.542672	7.28796	0.698249	1.66941	0.567603	0.493932	1.92093	1.45821	0.38278	0.548742	3.24397	1.25895	0.478158	1.41433	0.44875	0.509111	0.938088	1.29978	0.78697	0.401163	0.325517	0.311741	0.325699	0.308835	2.83505	0.284387	1.58409	0.56521	1.5075	0.640197	1.3119	0.350314	0.266357	0.377481	1.33142	0.324144	0.524579	1.4458	0.393304	0.951212	1.4271	1.33721	0.541665	1.46453	0.322836	0.738829	2.07315
D-Galactose	179.054	90.5754	2.44379	2.62373	1.45343	2.35569	1.67425	2.33483	1.87189	2.75644	2.15983	2.51522	2.78356	1.40658	2.76035	1.76634	1.60586	1.88556	1.45833	3.15227	3.51317	1.68048	3.01959	1.75428	1.03251	2.19396	3.10937	3.6739	2.17393	1.76802	0.9682	1.41399	1.41806	1.92142	2.43839	0.978181	1.09062	1.53846	1.16719	1.18358	0.901304	1.19874	2.0597	1.96771	1.29207	1.49212	0.942251	2.08646	1.0426
L-Glutamine	145.06	88.3229	1.22578	1.07656	0.920814	0.750763	0.783459	0.80133	0.61789	0.649122	1.01412	0.781729	0.70348	0.692863	0.70829	0.693948	0.65141	0.700633	0.623023	0.632495	0.983732	0.676232	0.446756	0.636466	0.713389	0.94604	0.886047	0.866238	1.39877	0.939475	0.936593	0.930532	1.12119	0.814783	1.1052	0.999455	1.18597	0.801551	0.949162	0.684835	1.39119	1.16543	0.942267	1.07146	1.05063	1.04189	0.883775	1.59551	0.80815
Pantothenic acid	218.102	149.484	0.498797	0.418778	0.504913	0.720595	0.358008	0.870845	0.469609	0.739031	0.871017	0.511796	0.907291	0.663092	0.836501	0.897992	0.465399	0.780276	1.22469	1.43824	1.58007	1.32646	2.59975	2.01387	2.3318	4.96329	2.59446	2.54936	2.15234	2.52108	1.97793	2.47817	1.7727	0.65015	1.27802	3.05184	3.16884	1.73735	2.36559	1.29827	3.08119	3.2024	1.97388	1.85367	3.10749	3.35554	2.21462	0.942579	1.23671
N-Acetylglutamic acid	188.055	77.5912	0.790761	0.27579	0.930219	1.1725	0.328572	0.666082	0.797187	0.540517	0.538366	0.887646	1.45738	0.863962	0.409525	0.493341	0.346041	0.588774	0.429479	0.281291	1.01629	0.83119	0.945986	0.361741	0.380097	0.648565	1.09848	0.867001	0.949073	0.270375	1.04702	0.78038	0.686099	0.219495	0.919798	0.988021	1.0626	0.748515	1.14802	0.9069	0.834955	1.42708	0.980941	1.15707	1.35012	0.747726	2.75545	0.991082	1.38388
N-Acetyl-L-aspartic acid	174.039	78.2764	1.1172	0.460566	1.08021	0.908216	0.583297	0.809492	0.864332	0.852831	0.701185	0.814912	0.834118	0.570512	0.629252	0.660657	0.613188	0.741156	0.686943	0.503328	1.33489	0.704257	0.659553	0.432507	0.557808	0.836253	0.80286	0.644989	1.9634	1.74271	2.00662	1.89465	1.9944	1.79105	1.68232	1.93441	1.94773	1.53934	2.60643	1.58663	1.7864	1.86069	2.03608	2.21797	2.17213	1.88086	4.81601	3.04733	1.60024
3-Methylthiopropionic acid	119.049	517.494	0.47055	0.0733629	0.0782408	0.203736	0.0869268	0.529483	0.135494	0.28848	0.287128	1.73078	0.116581	0.403368	0.767076	0.627517	0.418298	0.890266	0.551677	0.916172	0.394424	0.505053	2.07496	1.28598	3.06915	13.4882	1.17e-06	1.17e-06	0.646083	5.30315	1.65516	1.21655	0.531633	0.727269	0.581169	1.97608	7.07916	2.65719	1.69917	0.812969	0.657671	0.823214	2.65407	2.98197	5.63256	1.81357	2.20856	0.168698	0.492453
Stearic acid	265.146	766.25	0.262965	2.74295	0.606078	0.748805	0.195366	0.167397	0.472958	0.608994	0.168339	0.176412	0.948162	0.486457	0.175437	0.610497	0.208046	0.347648	0.406531	0.447982	0.372993	0.118037	0.295458	0.105254	0.10044	0.0846912	0.888011	0.230964	0.442984	0.232636	0.97634	0.368256	0.844819	0.216135	0.133667	0.121407	0.60815	0.168832	0.316059	0.726045	0.226383	0.668632	0.926156	0.567666	0.332252	0.819382	0.147044	0.252685	0.858543
Citric acid	192.022	70.9331	1.37507	0.457149	1.74087	1.38282	0.981639	1.13043	1.74923	1.02967	1.10981	1.34546	1.53733	0.793175	0.775965	0.872461	1.0132	0.938266	1.0104	0.977872	2.06493	0.911656	0.96004	0.72289	0.842016	1.38217	1.70368	0.98426	1.38154	0.795805	1.1579	0.751973	1.2307	1.10002	1.21549	0.891002	1.03004	1.06587	0.704068	1.08416	1.43489	1.16595	1.32507	1.4946	1.3215	1.65759	2.26258	1.61667	0.924964
Putrescine	87.0071	89.376	1.97483	0.335934	0.396711	0.878895	1.38159	0.544004	1.04444	0.808308	1.71096	1.15444	0.861033	0.436636	0.588433	1.03965	0.46091	0.355468	0.43323	0.783155	1.47524	0.729202	2.02747	0.39922	1.35238	1.15365	1.43814	0.438139	1.45123	0.998049	1.38565	0.306976	0.665962	0.166748	0.952532	1.26886	0.96523	0.827924	0.548564	1.11803	0.667524	0.98036	1.14324	1.08425	1.08178	2.05109	1.97932	4.07442	1.04754
Glyceric acid	105.018	82.032	0.401414	0.741241	1.32704	1.12668	0.96147	1.43643	1.20109	0.866565	0.413557	2.057	1.62442	0.944444	0.769616	0.763697	0.688924	0.858293	0.610698	1.35136	1.01808	1.22786	0.599137	1.07522	0.640949	0.669101	1.97324	1.27706	3.00868	0.912321	2.21656	1.19299	1.65446	0.758995	2.07411	1.2271	0.791332	1.67778	1.32792	1.08368	1.6632	1.71871	1.52587	2.00602	2.80481	1.79781	0.908815	4.04263	1.17866
Arachidic acid	311.167	785.725	0.45375	5.32623	0.747831	1.20138	1.17408	0.238084	0.951405	0.828016	0.325109	0.278189	3.38527	0.874664	0.560621	1.96848	0.636266	0.708936	0.704023	1.03893	0.393803	0.389024	0.364395	0.150078	0.0712183	0.123302	1.87116	0.185945	0.861605	0.524784	0.90439	0.536818	0.960926	0.197671	0.156351	0.172291	1.08489	0.297933	0.421886	0.764202	0.299787	0.754112	1.05352	0.948306	0.409233	1.21328	0.1765	0.673498	1.63621
Oxalacetic acid	112.983	504.938	3.80656	2.05659	2.12169	2.97017	2.25816	1.81483	1.33095	5.19599	2.55553	4.23759	5.71224	2.40762	3.33679	3.7824	5.3314	2.71114	3.50768	1.07734	5.14799	3.82746	3.80408	5.36763	3.8041	3.87643	3.9444	3.56417	1.11046	3.50918	0.181241	4.42933	0.538818	2.56999	2.64222	2.71535	5.50282	2.86351	4.08441	3.01258	1.36416	3.16021	0.333651	0.375703	3.37267	3.1483	5.04519	3.62147	1.69267
L-Malic acid	133.012	76.5981	0.695984	0.466718	1.03664	1.07267	0.555404	0.907201	1.8187	0.689476	0.82392	0.820483	1.2489	0.55913	0.473615	0.717255	0.69773	0.565277	0.856827	0.642134	1.75352	0.922178	1.05534	0.766671	0.435856	1.01623	1.17259	0.767694	0.770653	0.795362	1.19594	0.86303	1.03175	1.05832	0.571127	0.628158	0.92039	0.60261	0.830309	0.865936	0.715593	1.18391	0.917058	1.13051	0.843039	0.98518	1.75893	2.2196	0.999361
beta-Alanine	88.0387	91.6803	0.571688	1.12688	1.46275	2.93584	1.60798	1.04439	1.69771	1.93435	1.4179	2.11384	2.3453	2.02249	1.41331	1.63786	1.26682	1.92596	1.60087	1.29566	3.19186	2.97641	1.78582	1.75619	1.36315	1.0053	2.98391	0.999813	2.08194	0.234478	1.94908	2.38917	0.693108	0.848147	0.884634	0.832326	1.25613	1.04796	2.18382	0.822489	1.0564	1.06223	0.584086	0.458365	1.51382	1.511	0.882263	1.50458	1.31887
7,8-Dihydroneopterin	254.089	498.63	1.34824	0.773407	3.74698	1.11595	0.618602	1.50157	0.98549	2.49235	12.1958	0.778908	26.4275	1.71422	0.842561	5.02754	151.043	4.33786	14.6461	0.527116	57.1567	10.3086	7.46122	0.922363	13.9086	61.3551	56.708	16.8177	27.1487	3.63094	19.7171	2.6341	1.5486	1.24409	28.6093	9.00363	3.69547	12.4641	1.92398	2.58903	12.3937	7.63717	8.06739	31.234	40.9157	9.04092	50.8796	2.53084	3.93022
13-L-Hydroperoxylinoleic acid	311.222	763.638	1.43206	20.3828	0.403528	0.967742	1.39048	1.21954	2.85851	1.60141	0.665809	2.39169	7.16677	1.07857	1.37077	7.64937	0.747894	1.94862	2.09898	2.94016	2.3191	0.28621	0.154942	0.180954	0.0897657	0.199309	3.38736	0.871627	4.43789	2.37193	2.11872	0.657676	7.63358	2.37284	2.12793	1.0906	6.03141	2.52835	3.41275	10.9589	7.51814	8.54985	11.7959	2.22126	1.55997	28.2179	2.10126	3.82966	25.3404
4-Pyridoxic acid	182.044	338.683	0.656915	0.496561	0.671011	0.686165	0.492	0.634533	0.64126	0.499791	1.13085	0.475293	0.629202	0.521304	0.57003	0.506089	0.760051	0.656894	0.827975	0.635407	0.5393	0.763879	0.645128	0.616735	0.817896	0.835043	1.68349	0.748405	0.700473	0.803996	0.661558	0.620627	0.599152	1.2102	0.624601	0.757303	0.753235	0.524594	0.506503	0.542495	0.55693	0.539878	0.882527	1.03005	0.619453	0.694998	0.826189	0.806154	0.642434
1D-Myo-inositol 1,4,5,6-tetrakisphosphate	499.928	772.025	0.298605	0.023608	0.229964	0.479561	0.105654	0.379331	0.812961	0.619769	0.397412	0.537744	0.396998	0.107102	0.6912	0.185598	0.928555	0.375479	0.483603	0.148107	1.76566	1.67179	1.77526	0.595565	3.17628	2.98213	3.38256	6.54465	1.1896	1.85855	1.24886	0.792094	0.401359	0.85209	3.15891	4.77361	2.34597	1.1367	1.29803	0.723421	1.07409	1.93205	0.479615	1.10689	0.382445	1.99681	3.67114	0.627983	1.35484
9(S)-HPODE	311.222	792.251	0.55298	1.70322	0.554105	1.0707	0.46606	0.390471	0.668023	0.954676	0.360366	0.715438	1.29763	0.697486	0.369498	0.816543	0.466896	0.375796	0.588763	0.504473	0.468704	0.390061	0.440363	0.38572	0.325807	0.380314	0.871925	0.431595	0.807267	0.466538	0.843949	0.465649	0.808819	0.406787	0.323623	0.359713	0.708734	0.35634	0.451808	0.990779	0.430989	0.593399	1.64305	1.13524	0.391988	0.983981	0.359911	0.520135	0.539984
11-Dehydrocorticosterone	325.183	805.426	0.449563	6.31469	0.636709	1.78696	1.12819	0.278204	1.20163	1.10615	0.370202	0.417285	3.73293	0.851172	0.462013	2.16993	0.62316	1.03297	0.794851	1.58243	0.61306	0.517067	0.56411	0.211846	0.0901684	0.111238	3.21878	0.19455	1.18008	0.519507	0.704713	0.433672	0.818926	0.189703	0.189651	0.1677	1.19999	0.300063	0.423245	0.899655	0.274209	0.608761	1.47947	0.940615	0.41724	1.2144	0.193544	0.601137	2.32574
Dehydroepiandrosterone sulfate	367.156	635.26	0.55673	0.411705	0.20362	0.168054	0.413182	0.667673	0.36757	0.27786	0.884969	1.02966	0.688814	0.540935	1.84325	0.684105	1.29849	0.392307	1.35258	0.817435	3.1206	1.72684	1.69876	1.20181	2.93888	2.79776	0.383866	2.88755	1.78357	5.26878	0.806765	3.24302	1.29995	1.04982	0.889272	3.55482	7.83739	2.33486	3.78673	2.06979	0.692607	3.30386	7.1652	4.8019	2.72286	3.35323	1.97279	1.7742	1.96595
L-Gulose	179.054	302.901	3.18122	0.669671	1.10092	1.79798	0.23039	0.987714	1.2221	0.968087	3.75892	1.24759	1.90724	0.958259	2.20057	0.853124	1.44744	0.276441	3.37649	0.241157	0.979051	1.22232	1.80103	0.756841	0.427079	2.00976	1.13149	1.75664	2.67228	4.55499	1.55973	1.97682	1.78636	0.578783	2.26216	1.56784	1.28031	1.62331	1.43031	1.27195	0.856214	1.10368	2.1115	1.68943	1.3843	1.90429	4.49264	2.64316	1.19655
6-Ketoprostaglandin E1	349.203	814.104	0.275386	2.93808	0.358946	0.651651	0.308996	0.155525	0.317413	0.988527	0.120509	0.516489	2.40029	2.09418	0.167241	1.10447	0.413264	0.241631	0.726402	0.887893	0.943989	0.283837	0.175013	0.275781	0.29822	0.154134	2.00205	0.189223	1.0799	1.37522	2.74122	0.608416	0.613236	0.949082	0.0828299	0.230961	1.01826	0.268536	0.494005	1.28337	0.223158	0.668145	0.893919	1.01325	0.807377	2.46254	0.156894	0.416863	1.34401
Estrone sulfate	349.11	624.008	0.341566	0.383535	0.0466371	0.0353312	0.176131	0.257321	0.0578722	0.46451	0.0535943	0.421279	0.392821	0.620164	0.385221	0.383736	0.985255	0.0961762	0.852035	0.535345	0.866236	0.536668	3.92701	0.361343	1.28858	8.06024	1.61983	1.17e-06	1.18185	1.33064	0.227535	1.69873	0.267108	0.312211	0.273002	1.27778	2.16797	2.02037	2.00651	1.57288	0.32827	2.68435	4.41991	4.77275	1.34938	2.68268	0.339903	1.2377	0.893831
Protocatechuic acid	153.017	438.281	0.509569	0.108181	0.249887	0.448795	0.18917	0.915595	0.298592	0.522015	0.57548	0.466995	0.414079	0.591186	0.280777	0.25787	0.391136	0.861223	0.795419	0.509734	0.777483	1.38598	3.59079	1.16503	3.86627	6.87783	2.03011	6.64535	3.05991	1.7982	0.688007	1.83206	0.462104	0.715563	0.2777	2.16514	5.57381	1.43572	0.835133	2.05625	0.680671	0.806911	2.47931	5.01596	2.95883	2.28474	4.3749	0.545079	1.2067
Arachidonic acid	303.231	829.01	0.622938	6.15198	0.148579	0.739075	0.45314	0.554915	0.793159	1.02812	0.609565	0.580511	1.097	1.52011	0.610029	1.61481	0.52866	0.102347	1.47312	0.307473	0.260088	0.15555	0.220358	0.0572016	0.480313	0.329294	0.544971	0.18234	0.59187	0.799804	1.30552	0.824226	1.66658	0.256279	0.0766103	0.265125	1.10849	0.20626	0.682869	0.892198	0.431138	0.961858	0.313067	0.738364	0.651247	1.86437	0.461747	0.59953	0.850774
9,10-Epoxyoctadecenoic acid	295.226	837.183	0.496428	3.06329	0.340362	0.748762	0.242486	0.255889	0.555524	1.29895	0.248386	0.701842	1.67096	0.677219	0.227952	0.998735	0.369735	0.258764	0.599197	0.617008	0.387569	0.201241	0.238317	0.18443	0.205356	0.2827	1.00422	0.217193	0.588577	0.237984	1.02513	0.313757	0.408788	0.130041	0.126327	0.19139	0.556994	0.15554	0.257813	0.52711	0.186504	0.603647	0.518465	0.795524	0.210076	0.828555	0.230634	0.485808	0.676632
4-Hydroxyproline	112.039	79.8733	1.73394	0.208102	0.0308708	0.0458221	0.138078	0.161963	0.130793	0.528938	0.504168	0.42146	0.085638	0.259836	0.031704	0.640292	0.728499	0.0506154	0.474213	0.0517479	0.269609	0.107274	0.905494	0.0410836	0.802086	0.994354	0.235647	0.0513064	0.0366473	0.150606	0.0403687	0.0556874	0.0458585	0.103956	0.0627916	1.51652	0.774719	0.0545088	0.0562148	0.077717	0.0610233	1.30818	0.0774219	0.0649867	0.132079	0.0553604	2.19764	0.102308	0.0902636
Biliverdin	581.236	673.456	0.29543	1.20039	0.670774	1.96586	0.467496	4.46107	0.300052	6.05457	0.686919	0.650903	3.81991	0.496893	3.33992	1.09312	5.01422	1.14235	2.84949	6.51934	1.63923	7.77098	3.9425	0.756235	0.931297	17.8841	69.4072	68.9077	8.05304	5.26837	5.72783	8.16942	5.65758	27.8735	25.7644	17.1174	8.88104	11.2596	5.05816	18.0217	23.3636	70.9285	14.8767	9.82669	31.7725	72.4122	14.5589	17.709	11.3615
Caprylic acid	143.106	612	0.0627963	0.296782	0.20908	8.03614	3.42455	0.0013334	5.2662	0.00424283	4.79376	3.82049	0.231417	0.0639497	0.0699989	3.05036	0.351118	0.0425862	7.65974	5.22654	2.28715	2.77067	5.64491	2.62972	3.55699	0.0260939	2.49064	2.38813	0.0360617	2.36016	2.43383	6.01848	2.35008	2.72195	2.78969	0.0691027	6.25789	3.7226	3.02486	3.63644	3.11192	3.14572	6.60497	0.0238055	0.248089	0.0605256	0.284243	1.53846	3.141
Capric acid	171.137	801.255	0.256212	2.65814	0.301721	0.80309	0.258539	0.194228	0.747143	0.473565	0.196456	0.315056	1.44975	0.596835	0.242354	0.90471	0.239972	0.240585	0.472328	0.47999	0.390376	0.20237	0.369774	0.194362	0.211026	0.189304	0.869953	0.210257	0.419817	0.249416	0.476362	0.234009	0.422489	0.136114	0.126605	0.158559	0.597933	0.167884	0.177984	0.88742	0.144666	0.348056	0.530142	0.543816	0.21442	0.532988	0.135975	0.333059	0.789841
Pseudouridine	243.06	102.585	0.402065	0.0500279	1.02578	1.60254	0.28697	0.148707	0.908801	1.23246	0.120072	1.03436	0.970233	0.87897	0.411131	1.00156	0.732689	0.491932	0.25277	0.197298	1.70649	0.311524	0.667413	0.752936	0.260243	1.21666	1.24763	1.04574	1.43261	0.558559	2.34357	0.801799	0.290638	0.752577	0.731425	0.08049	0.655327	0.670245	2.38876	0.468795	0.634725	0.0881497	1.08406	0.596239	0.139668	1.03132	0.993332	0.766961	0.422197
12,13-DHOME	313.237	765.506	0.849343	0.27398	0.988243	0.471364	0.552902	0.328291	0.266895	0.484894	0.349216	0.941686	1.13125	0.736291	0.558346	1.05932	0.854314	0.822891	2.01772	0.834097	0.992065	3.53205	10.3413	3.83929	23.4782	1.17e-06	1.17e-06	1.17e-06	2.93036	3.61255	1.91399	4.47268	3.17431	2.84764	1.14708	4.52848	2.80027	3.59613	7.90513	4.61867	6.17797	5.11697	5.7278	5.06493	4.71614	9.23477	5.15845	2.1303	2.70972
Lactose	342.119	102.769	0.925034	0.500079	1.60076	2.18973	0.693776	0.510423	2.23455	2.06121	0.498968	3.08341	1.7234	1.37532	1.042	1.24434	0.72634	1.11956	0.893606	0.766092	2.37935	2.003	2.27467	1.13771	1.22883	0.850724	2.57649	1.35336	1.54698	0.408657	1.31639	1.4978	0.608573	0.274123	0.451161	1.06847	1.23601	1.05019	3.17533	0.738333	1.13811	1.63086	0.892887	0.538969	2.60128	2.09455	2.156	2.47336	1.44142
4-Acetamidobutanoate	144.065	152.024	1.74742	1.79302	2.64474	3.74521	0.883958	0.646336	2.24283	2.99919	1.69506	3.02543	2.82895	1.01778	1.04423	1.82236	2.81816	0.468288	2.55316	0.624694	4.34081	2.43401	3.16574	2.22931	3.26256	3.54745	2.29753	1.96939	4.61043	4.14144	3.57037	4.20757	1.40347	0.0392504	0.277785	1.20364	1.20593	1.62475	9.52806	0.553782	1.95132	0.918223	0.518256	0.213004	2.25201	4.4589	2.17075	10.0392	0.772393
[truncated: 36 more columns]
