# Supplementary material for: 12,13-diHOME and noradrenaline are associated with the occurrence of acute myocardial infarction in patients with type 2 diabetes mellitus
Source: Diabetol Metab Syndr. 2023 Jun 29;15:142. doi: 10.1186/s13098-023-01115-9 (PMC10308632; doi:10.1186/s13098-023-01115-9)
Supplement: Supplementary file 3 — Additional file 3. The detailed information of 146’s serum differential metabolites among T2DM patients with or without AMI detected by untargeted metabonomic. Screening methods: In OPLS-DA model, Variable important in projection (VIP) > 1, P < 0.05. T2DM, Type II diabetes; AMI, Acute myocardial infarction. [file 13098_2023_1115_MOESM3_ESM.xlsx]

## Sheet: Sheet1
number	elements	VIP（AMI&CON）	pvalue	VIP（AMI&DM）	pvalue	VIP（CON&DM）	pvalue	Superpathway	Subpathway	class	mz	rt	exact_mass	ppm	formula	type	identify.pvalue	library	KEGG	hmdb	pubchem	CAS
1	5-Hydroxyindoleacetic acid	1.29213	0.020234					Amino acid	Tryptophan metabolism	Indoles and derivatives	191.106	787.322	191.058	1.89142	C10H9NO3	[M]-	3.02e-19	BioDeepDB	C05635	HMDB0000763	1826	54-16-0
2	Dehydroepiandrosterone	1.66597	1.90478e-06			1.21104	5.73392e-06	Lipid	Steroid hormone biosynthesis	Steroids and steroid derivatives	289.162	456.415	288.209	2.52463	C19H28O2	[M+H]+	4.77e-05	BioDeepDB	C01227	HMDB0000077	5881	53-43-0
3	Cortisol	1.0832	0.00456915			1.30013	0.010015	Lipid	Steroid hormone biosynthesis	Steroids and steroid derivatives	363.216	639.056	362.209	0.977317	C21H30O5	[M+H]+	1.27e-28	BioDeepDB	C00735	HMDB0000063	5754	50-23-7
4	L-Tyrosine	1.06395	0.00253199					Amino acid	Tyrosine metabolism	Carboxylic acids and derivatives	182.081	196.006	181.074	0.0274603	C9H11NO3	[M+H]+	8.55e-24	BioDeepDB	C00082	HMDB0000158	6057	60-18-4
5	gamma-Aminobutyric acid					1.96071	2.23271e-05	Amino acid	Alanine, aspartate and glutamate metabolism	Carboxylic acids and derivatives	102.054	79.8378	103.063	4.62245	C4H9NO2	[M-H]-	4.93e-05	BioDeepDB	C00334	HMDB0000112	119	1956-12-02
6	4-Hydroxybenzoic acid			1.12958	0.0344262			Xenobiotics	Benzoate degradation	Benzene and substituted derivatives	121.029	523.363	138.032	1.5725	C7H6O3	[M+H-H2O]+	4.95e-07	BioDeepDB	C00156	HMDB0000500	135	99-96-7 / 456-23-5
7	L-Arginine	1.35126	0.00021675					Amino acid	Arginine biosynthesis	Carboxylic acids and derivatives	175.119	84.9362	174.112	1.44287	C6H14N4O2	[M+H]+	1.51e-25	BioDeepDB	C00062	HMDB0000517	6322	74-79-3
8	p-Hydroxyphenylacetic acid			1.14386	0.00172108			Amino acid	Tyrosine metabolism	Phenols	152.067	218.026	152.047	7.5355	C8H8O3	[M-H2O+NH4]+	4.96e-06	BioDeepDB	C00642	HMDB0000020	127	156-38-7
9	Succinic acid			1.10315	4.83335e-08	1.84504	1.27277e-05	Carbohydrate	Citrate cycle (TCA cycle)	Carboxylic acids and derivatives	117.018	76.8378	118.027	3.66967	C4H6O4	[M-H]-	8.94e-27	BioDeepDB	C00042	HMDB0000254	1110	110-15-6
10	L-Histidine	1.03622	0.00092241	1.3914	0.000107403			Amino acid	Histidine metabolism	Carboxylic acids and derivatives	155.079	79.4958	155.07	1.54015	C6H9N3O2	[M]+	2.34e-13	BioDeepDB	C00135	HMDB0000177	6274	71-00-1
11	L-Glutamic acid	1.05468	0.00641452			1.52504	0.000998118	Amino acid	Alanine, aspartate and glutamate metabolism	Carboxylic acids and derivatives	146.043	80.0792	147.053	10.8064	C5H9NO4	[M-H]-	1.51e-11	BioDeepDB	C00025	HMDB0000148	33032	56-86-0
12	D-Glucuronic Acid	1.77837	3.8685e-07	1.95951	3.25817e-08			Carbohydrate	Pentose and glucuronate interconversions	NULL	193.034	80.0128	194.043	4.91754	C6H10O7	[M-H]-	3.15e-22	BioDeepDB	C00191	NULL	94715	655612-3
13	L-Threonine	1.55575	2.99016e-06	1.13548	0.0480303			Amino acid	Glycine, serine and threonine metabolism	Carboxylic acids and derivatives	120.066	87.4666	119.058	0.125854	C4H9NO3	[M+H]+	4.75e-22	BioDeepDB	C00188	HMDB0000167	6288	72-19-5
14	Uric acid					1.7814	2.23271e-05	Nucleotide	Purine metabolism	Imidazopyrimidines	168.023	97.6089	168.028	2.47903	C5H4N4O3	[M]-	3.15e-06	BioDeepDB	C00366	HMDB0000289	1175	69-93-2
15	L-Leucine	1.02975	0.00641452					Amino acid	Valine, leucine and isoleucine degradation	Carboxylic acids and derivatives	132.102	219.7	131.095	1.32474	C6H13NO2	[M+H]+	4.41e-35	BioDeepDB	C00123	HMDB0000687	6106	61-90-5
16	L-Phenylalanine					1.09654	0.00957443	Amino acid	Phenylalanine metabolism	Carboxylic acids and derivatives	164.071	327.498	165.079	1.54921	C9H11NO2	[M-H]-	3.14e-35	BioDeepDB	C00079	HMDB0000159	6140	63-91-2
17	Salicylic acid			1.01499	0.0113146			Xenobiotics	Naphthalene degradation	Benzene and substituted derivatives	137.065	369.116	138.032	3.40585	C7H6O3	[M-H]-	3.95e-24	BioDeepDB	C00805	HMDB0001895	338	69-72-7
18	L-Isoleucine	1.02735	0.00384014					Amino acid	Valine, leucine and isoleucine degradation	Carboxylic acids and derivatives	132.102	197.929	131.095	0.690342	C6H13NO2	[M+H]+	6.79e-19	BioDeepDB	C00407	HMDB0000172	6306	73-32-5
19	L-Lactic acid			1.89731	2.68299e-06	2.36819	2.3802e-08	Carbohydrate	Pyruvate metabolism	Hydroxy acids and derivatives	90.0554	203.956	90.0317	0.328534	C3H6O3	[M]+	4.76e-22	BioDeepDB	C00186	HMDB0000190	61503	79-33-4 / 10326-41-7
20	4-Hydroxycinnamic acid	1.22215	0.00303248					Xenobiotics	Food Component/Plant	Cinnamic acids and derivatives	146.98	748.693	164.047	2.31673	C9H8O3	[M+H-H2O]+	3.28e-06	BioDeepDB	C00811	HMDB0002035	637542	7400-08-0 / 7400-08-0 501-98-4 / 501-98-4
21	D-Ribose	1.37703	1.09691e-06	1.3618	2.49179e-06			Carbohydrate	Pentose phosphate pathway	Organooxygen compounds	149.044	84.1498	150.053	3.09961	C5H10O5	[M-H]-	5.77e-13	BioDeepDB	C00121	HMDB0000283	5779	613-83-2 / 50-69-1
22	Dimethyl sulfone			1.75667	9.41124e-06	2.11636	1.46682e-05	Energy	Sulfur metabolism	Sulfonyls	92.926	83.6779	94.0089	8.90662	C2H6O2S	[M-H]-	0.000678826	BioDeepDB	C11142	HMDB0004983	6213	67-71-0
23	Sphingosine 1-phosphate	1.18858	0.0057358					Lipid	SphingoLipid	Sphingolipids	378.24	789.984	379.249	3.2519	C18H38NO5P	[M-H]-	7.23e-15	BioDeepDB	C06124	HMDB0000277	5283560	26993-30-6
24	Skatole					1.66482	0.000133389	Amino acid	Tryptophan Metabolism	Indoles and derivatives	132.08	397.211	131.073	2.33797	C9H9N	[M+H]+	2.38e-05	mzCloud	C08313	HMDB0000466	6736	83-34-1
25	Phenylacetylglutamine			1.1936	0.000662814	1.25319	5.36325e-05	Amino acid	Phenylalanine metabolism	Carboxylic acids and derivatives	265.117	456.313	264.111	3.2363	C13H16N2O4	[M+H]+	2.38e-05	mzCloud	C04148	HMDB0006344	92258	28047-15-6
26	Phenylethylamine	1.38571	0.00253199	1.27	0.0017799			Amino acid	Phenylalanine metabolism	Benzene and substituted derivatives	121.028	492.717	121.089	0.661236	C8H11N	[M]-	1.19e-30	BioDeepDB	C05332	HMDB0012275	1001	64-04-0
27	Gluconic acid	1.54211	1.01236e-05	1.34922	8.65673e-05			Carbohydrate	Pentose phosphate pathway	Organooxygen compounds	195.049	80.6987	196.058	5.87635	C6H12O7	[M-H]-	1.35e-21	BioDeepDB	C00257	HMDB0000625	10690	526-95-4
28	D-Phenyllactic acid	1.21973	0.000309912					Amino acid	Phenylalanine metabolism	Phenylpropanoic acids	166.058	195.834	166.063	1.36264	C9H10O3	[M]+	2.86e-15	BioDeepDB	C05607	HMDB0000563	643327	7326-19-4 / 20312-36-1
29	Uridine			1.38686	0.00014261	1.0454	0.0184022	Nucleotide	Pyrimidine metabolism	Nucleoside and nucleotide analogues	243.061	169.945	244.07	2.41966	C9H12N2O6	[M-H]-	4.15e-06	BioDeepDB	C00299	HMDB0000296	6029	58-96-8
30	2-Hydroxybutyric acid	1.23929	0.00105113	1.39291	0.000215123			Lipid	Hydroxy fatty acids	Hydroxy acids and derivatives	104.053	140.12	104.047	0.102541	C4H8O3	[M]+	1.76e-05	BioDeepDB	C05984	HMDB0000008	440864	600-15-7 / 3347-90-8
31	N-Formyl-L-glutamic acid	1.11684	6.45494e-08					Amino acid	Histidine metabolism	Carboxylic acids and derivatives	175.048	268.778	175.048	1.35677	C6H9NO5	[M]+	0.0891884	MetaDNA	C01045	HMDB0003470	439376	1681-96-5
32	Glutarate semialdehyde	1.24527	0.000309912	1.08906	0.000756051			Amino acid	Lysine degradation	Carboxylic acids and derivatives	116.049	544.556	116.047	13.0516	C5H8O3	[M]-	0.000887569	MetaDNA	C03273	HMDB0012233	439963	5746-02-01
33	Bilirubin	1.14309	0.0269772					Cofactors and Vitamins	Porphyrin and chlorophyll metabolism	Azacyclic compounds	583.253	704.985	584.264	5.90975	C33H36N4O6	[M-H]-	0.0321461	MetaDNA	C00486	NULL	5280352	635-65-4
34	(3Z)-Phytochromobilin			1.16751	0.000549392	1.66134	6.1536e-05	Cofactors and Vitamins	Porphyrin and chlorophyll metabolism	Azacyclic compounds	583.252	500.616	584.264	7.77857	C33H36N4O6	[M-H]-	0.171506	MetaDNA	C05913	NULL	5280865	NULL
35	5-Amino-2-oxopentanoic acid			2.05334	3.54734e-07	1.81072	1.46682e-05	Amino acid	D-Arginine and D-ornithine metabolism	Carboxylic acids and derivatives	130.049	96.6837	131.058	13.6423	C5H9NO3	[M-H]-	0.000153072	MetaDNA	C01110	HMDB0006272	439402	NULL
36	L-Aspartate-semialdehyde	1.84495	5.61306e-09	1.70212	2.95042e-07			Amino acid	Glycine, serine and threonine metabolism	Carboxylic acids and derivatives	116.034	81.7542	117.043	14.3094	C4H7NO3	[M-H]-	0.000239935	MetaDNA	C00441	HMDB0012249	439235	15106-57-7/2338-03-6
37	L-Carnitine			1.32238	0.000857338			Lipid	Carnitine metabolism	Organonitrogen compounds	162.112	89.7275	161.105	2.63876	C7H15NO3	[M+H]+	8.08e-30	BioDeepDB	C00318	HMDB0000062	10917	541-15-1
38	Pimelic acid	2.04866	2.53401e-08			1.28589	9.34914e-08	Cofactors and Vitamins	Biotin metabolism	Fatty Acyls	159.969	63.7004	160.074	0.0139419	C7H12O4	[M]+	3.02e-05	BioDeepDB	C02656	HMDB0000857	385	111-16-0
39	Norepinephrine			1.00203	2.54556e-05			Amino acid	Tyrosine metabolism	Phenols	170.078	289.455	169.074	14.6377	C8H11NO3	[M+H]+	8.83e-06	BioDeepDB	C00547	HMDB0000216	439260	51-41-2
40	3-Dehydroshikimate			1.7502	2.61711e-05			Amino acid	Phenylalanine, tyrosine and tryptophan biosynthesis	NULL	171.993	36.6364	172.037	1.34676	C7H8O5	[M]+	4.58e-25	BioDeepDB	C02637	NULL	439774	2922-42-1
41	Indole	1.13369	0.000410176					Amino acid	Tryptophan metabolism	Indoles and derivatives	117.057	397.202	117.058	7.46645	C8H7N	[M]+	9.43e-08	BioDeepDB	C00463	HMDB0000738	798	120-72-9
42	Pipecolic acid					1.30286	0.000142059	Amino acid	Lysine metabolism	Carboxylic acids and derivatives	130.086	100.216	129.079	2.73742	C6H11NO2	[M+H]+	4.41e-19	BioDeepDB	C00408	HMDB0000070	439227	535-75-1 / 3105-95-1
43	cis-4-Hydroxy-D-proline	1.21277	7.79515e-09					Amino acid	Arginine and proline metabolism	Carboxylic acids and derivatives	132.066	88.1546	131.058	0.583856	C5H9NO3	[M+H]+	8.56e-12	BioDeepDB	C03440	HMDB0060460	440014	2584-71-6
44	Betaine	1.50826	1.10182e-05					Amino acid	Glycine, serine and threonine metabolism	Carboxylic acids and derivatives	118.086	89.7659	117.079	0.892569	C5H11NO2	[M+H]+	1.01e-30	BioDeepDB	C00719	HMDB0000043	247	107-43-7 / 590-46-5
45	Isovaleric acid	1.09909	0.00512253					Lipid	Saturated fatty acids	Fatty Acyls	102.034	347.697	102.068	0.364418	C5H10O2	[M]+	0.00209337	BioDeepDB	C08262	HMDB0000718	10430	503-74-2
46	Isobutyric acid	1.4724	3.77515e-05	2.28621	6.19903e-09	1.53651	1.02583e-05	Lipid	Saturated fatty acids	Carboxylic acids and derivatives	88.0761	741.315	88.0524	0.0163642	C4H8O2	[M]+	6.78e-05	BioDeepDB	C02632	HMDB0001873	6590	79-31-2
47	Nicotinic acid	1.28767	0.00285642	1.577	0.00335479			Cofactors and Vitamins	Nicotinate and nicotinamide metabolism	Pyridines and derivatives	122.547	408.894	123.032	0.531967	C6H5NO2	[M]+	0.0108262	BioDeepDB	C00253	HMDB0001488	938	59-67-6
48	Homovanillic acid					1.00217	0.00186699	Amino acid	Tyrosine metabolism	Phenols	182.058	99.0733	182.058	0.426787	C9H10O4	[M]+	0.0014755	BioDeepDB	C05582	HMDB0000118	1738	306-08-1
49	Picolinic acid					1.0587	3.15618e-06	Amino acid	Tryptophan metabolism	Pyridines and derivatives	124.087	827.183	123.032	2.87709	C6H5NO2	[M+H]+	2.31e-10	BioDeepDB	C10164	HMDB0002243	1018	98-98-6 / 14639-25-9
50	Lithocholic acid			1.02116	0.0137343	1.20768	0.00234214	Lipid	Secondary bile acid biosynthesis	Lipids and lipid-like molecules	376.311	802.037	376.298	3.54567	C24H40O3	[M]+	5.27e-18	BioDeepDB	C03990	HMDB0000761	9903	434-13-9
51	Dodecanoic acid			1.37225	3.55969e-05			Lipid	Fatty acid biosynthesis	Fatty Acyls	200.165	645.447	200.178	2.77739	C12H24O2	[M]+	0.00115328	BioDeepDB	C02679	HMDB0000638	3893	143-07-7
52	Sphinganine					1.30632	0.00179889	Lipid	SphingoLipid	Organonitrogen compounds	302.305	785.403	301.298	0.0464051	C18H39NO2	[M+H]+	7.52e-10	BioDeepDB	C00836	HMDB0000269	91486	764-22-7
53	O-Phosphoethanolamine	1.77768	2.99016e-06	2.58504	6.80104e-08	1.79998	0.000101331	Lipid	GlycerophosphoLipid	Organic phosphoric acids and derivatives	141.958	64.9907	141.019	1.29756	C2H8NO4P	[M+H]+	1.25e-12	BioDeepDB	C00346	HMDB0000224	1015	1071-23-4
54	L-Lysine	1.69159	5.8256e-08	1.98631	4.13051e-06			Amino acid	Lysine metabolism	Carboxylic acids and derivatives	147.113	75.3781	146.106	1.7021	C6H14N2O2	[M+H]+	3.14e-22	BioDeepDB	C00047	HMDB0000182	5962	56-87-1
55	L-Fucose			1.81528	2.7079e-06	1.92384	2.95369e-07	Carbohydrate	Fructose and mannose metabolism	Organooxygen compounds	164.067	71.3915	164.069	0.644279	C6H12O5	[M]+	1.6e-06	BioDeepDB	C00507	HMDB0000174	25310	2438-80-4 / 3615-41-6 73-34-7 / 3615-41-6
56	L-Tryptophan	1.29265	0.000332566	1.57681	0.000371013			Amino acid	Tryptophan metabolism	Indoles and derivatives	205.097	397.216	204.09	0.0351053	C11H12N2O2	[M+H]+	0.000124464	BioDeepDB	C00078	HMDB0000929	6305	73-22-3
57	Phenol	1.23742	0.00186284	1.37733	1.14716e-05			Xenobiotics	Aminobenzoate degradation	NULL	94.0455	35.0985	94.0419	0.75804	C6H6O	[M]+	0.00110468	BioDeepDB	C00146	NULL	996	108-95-2
58	Tryptophanol					1.93397	1.36651e-05	Amino acid	Tryptophan metabolism	Indoles and derivatives	142.065	364.731	161.084	8.40815	C10H11NO	[M-H2O-H]-	0.0444293	MoNA	C00955	HMDB0003447	10685	526-55-6
59	Phenylacetaldehyde	1.20559	0.000618623	1.2703	0.0112834			Amino acid	Phenylalanine metabolism	Benzene and substituted derivatives	120.024	58.3055	120.058	11.2718	C8H8O	[M]+	0.0103809	BioDeepDB	C00601	HMDB0006236	998	122-78-1
60	Pyruvic acid					1.25327	3.40001e-05	Carbohydrate	Pyruvate metabolism	Keto acids and derivatives	88.0234	51.1113	88.016	2.6814	C3H4O3	[M]+	0.00338954	BioDeepDB	C00022	HMDB0000243	1060	127-17-3 / 57-60-3
61	Methylmalonic acid	1.25984	0.000661738			1.93626	6.87894e-08	Amino acid	Valine, leucine and isoleucine degradation	Carboxylic acids and derivatives	101.071	815.431	118.027	1.69379	C4H6O4	[M+H-H2O]+	7.06e-13	BioDeepDB	C02170	HMDB0000202	487	516-05-2
62	4,5-Dihydroorotic acid			1.88146	8.03554e-08	1.66883	4.16784e-07	Nucleotide	Pyrimidine metabolism	Carboxylic acids and derivatives	158.961	214.469	158.033	1.51195	C5H6N2O4	[M+H]+	7.78e-06	BioDeepDB	C00337	HMDB0000528	439216	155-54-4 / 5988-19-2
63	6-Phosphogluconic acid			1.25565	0.00252568	1.27335	0.00874275	Carbohydrate	Pentose phosphate pathway	Organooxygen compounds	259.169	758.174	276.025	1.71882	C6H13O10P	[M+H-H2O]+	0.00127928	BioDeepDB	C00345	HMDB0001316	91493	921-62-0 / 53411-70-4
64	Oxoglutaric acid	1.13754	7.63342e-05			1.60133	0.000422605	Carbohydrate	Citrate cycle (TCA cycle)	Keto acids and derivatives	146.03	72.2291	146.022	0.435139	C5H6O5	[M]+	6.71e-07	BioDeepDB	C00026	HMDB0000208	51	328-50-7 / 64-15-3
65	Dihydrouracil	1.08681	0.00210814					Nucleotide	Pyrimidine metabolism	Diazines	112.983	529.022	114.043	13.9362	C4H6N2O2	[M-H]-	8.92e-06	BioDeepDB	C00429	HMDB0000076	649	504-07-4
66	D-Mannose	1.93772	2.88468e-09	2.06231	2.48926e-09			Carbohydrate	Fructose and mannose metabolism	Organooxygen compounds	180.058	90.5494	180.063	2.93152	C6H12O6	[M]-	1.84e-11	BioDeepDB	C00159	HMDB0000169	18950	3458-28-4 / 3458-28-4 31103-86-3 / 530-26-7
67	2-Ketobutyric acid	1.39048	0.000470985	2.03528	1.48931e-06			Carbohydrate	Propanoate metabolism	Keto acids and derivatives	102.091	434.443	102.032	2.44417	C4H6O3	[M]+	0.000541866	BioDeepDB	C00109	HMDB0000005	58	600-18-0
68	Riboflavin	1.49534	3.90402e-06			1.47985	0.00406026	Cofactors and Vitamins	Riboflavin metabolism	Pteridines and derivatives	376.257	794.582	376.138	5.35075	C17H20N4O6	[M]+	0.000622056	BioDeepDB	C00255	HMDB0000244	493570	83-88-5
69	Pyrrole-2-carboxylic acid			1.65693	5.72322e-07	1.64592	5.94576e-07	Amino acid	Arginine and proline metabolism	Pyrroles	111.02	783.798	111.032	1.48816	C5H5NO2	[M]+	1.57e-08	BioDeepDB	C05942	HMDB0004230	12473	634-97-9
70	Stearidonic acid			1.35398	4.10271e-06			Lipid	alpha-Linolenic acid metabolism	Fatty Acyls	277.216	781.042	276.209	0.585103	C18H28O2	[M+H]+	1.67e-09	BioDeepDB	C16300	HMDB0006547	5312508	20290-75-9
71	Sphingosine	1.1357	0.0212437			1.84984	3.60576e-05	Lipid	SphingoLipid	Organonitrogen compounds	300.289	776.334	299.282	1.27943	C18H37NO2	[M+H]+	3.66e-08	BioDeepDB	C00319	HMDB0000252	5280335	123-78-4
72	3-Hydroxyphenylacetic acid					1.37305	0.000567558	Xenobiotics	Styrene degradation	Phenols	151.038	356.68	152.047	10.5046	C8H8O3	[M-H]-	8.54e-06	BioDeepDB	C05593	HMDB0000440	12122	621-37-4
73	Cholesterol	1.34922	0.000129642			1.4195	0.000193963	Lipid	Steroid biosynthesis	Steroids and steroid derivatives	369.35	823.332	386.355	5.76878	C27H46O	[M+H-H2O]+	4.58e-10	BioDeepDB	C00187	HMDB0000067	5997	57-88-5
74	Selenomethionine	1.05353	0.00716466					Amino acid	Selenocompound metabolism	Carboxylic acids and derivatives	198.018	725.388	196.995	0.134888	C5H11NO2Se	[M+H]+	0.000225527	BioDeepDB	C05335	HMDB0003966	105024	3211-76-5
75	Calcitriol	1.43215	1.0728e-07	1.94628	4.68024e-09	1.18802	0.0057419	Lipid	Steroid biosynthesis	Steroids and steroid derivatives	417.335	705.994	416.329	2.64272	C27H44O3	[M+H]+	0.00191336	BioDeepDB	C01673	HMDB0001903	5280453	32222-06-3
76	4-Guanidinobutanoic acid	1.4318	0.000111614					Amino acid	Arginine and proline metabolism	Carboxylic acids and derivatives	146.092	396.191	145.085	2.95978	C5H11N3O2	[M+H]+	0.014583	MoNA	C01035	HMDB0003464	500	463-00-3
77	L-Methionine S-oxide					1.26332	2.50416e-06	Amino acid	Cysteine and methionine metabolism	NULL	166.053	141.616	165.046	0.281867	C5H11NO3S	[M+H]+	6.82e-05	BioDeepDB	C02989	NULL	158980	3226-65-1
78	Indole-3-acetate					1.35685	0.0017159	Amino acid	Tryptophan metabolism	Indoles and derivatives	176.071	597.66	175.063	0.0959842	C10H9NO2	[M+H]+	3.61e-22	mzCloud	C00954	HMDB0000197	802	87-51-4
79	4-Hydroxycinnamoylagmatine	1.84216	3.51193e-07	2.46895	1.95264e-08			Amino acid	Arginine and proline metabolism	Cinnamic acids and derivatives	276.144	241.17	276.159	0.106819	C14H20N4O2	[M]+	4.88e-05	BioDeepDB	C04498	HMDB0033460	5280691	7295-86-5
80	Prostaglandin-c2	1.20677	1.81897e-05					Lipid	Arachidonic acid metabolism	Fatty Acyls	335.22	781.188	334.214	0.180353	C20H30O4	[M+H]+	6.32e-07	BioDeepDB	C05955	HMDB0060095	5280882	49825-91-4
81	beta-Alanyl-L-arginine	1.30201	0.000540123			1.76275	3.15179e-06	Amino acid	beta-Alanine metabolism	Peptidomimetics	245.15	326.395	245.149	0.35977	C9H19N5O3	[M]+	9.62e-08	BioDeepDB	C05340	HMDB0060441	440637	NULL
82	Xanthine					1.9308	5.73582e-06	Nucleotide	Purine metabolism	Imidazopyrimidines	151.024	152.341	152.033	14.1017	C5H4N4O2	[M-H]-	9.03e-12	BioDeepDB	C00385	HMDB0000292	1188	69-89-6
83	Succinic acid semialdehyde	1.24362	8.24134e-05			1.01907	5.11817e-06	Carbohydrate	Butanoate metabolism	Fatty Acyls	103.039	88.6266	102.032	0.443685	C4H6O3	[M+H]+	0.000105615	BioDeepDB	C00232	HMDB0001259	1112	692-29-5
84	Retinoyl b-glucuronide	1.39693	4.78761e-05			1.73943	0.00350959	Cofactors and Vitamins	Retinol metabolism	Prenol lipids	476.275	799.945	476.241	0.075768	C26H36O8	[M]+	1.53e-14	BioDeepDB	C11061	HMDB0003141	5281877	401-10-5
85	4-Hydroxyphenylacetaldehyde	1.60684	4.68935e-07					Amino acid	Tyrosine metabolism	Benzene and substituted derivatives	136.048	92.1491	136.052	1.72115	C8H8O2	[M]+	1.04e-08	BioDeepDB	C03765	HMDB0003767	440113	7339-87-9
86	Phosphorylcholine	1.59339	2.08592e-06					Lipid	GlycerophosphoLipid	Organonitrogen compounds	184.073	87.2025	184.074	0.0013051	C5H15NO4P	[M+H]+	2.52e-35	BioDeepDB	C00588	HMDB0001565	1014	3616-04-4 / 107-73-3
87	3-Sulfinylpyruvic acid	1.57989	2.99016e-06			2.09093	8.50549e-09	Amino acid	Cysteine and methionine metabolism	Keto acids and derivatives	152.995	67.8992	151.978	1.22673	C3H4O5S	[M+H]+	0.00727234	BioDeepDB	C05527	HMDB0001405	110	NULL
88	L-Glutamic gamma-semialdehyde	1.13504	0.00144908			1.12177	0.0148763	Amino acid	Arginine and proline metabolism	Carboxylic acids and derivatives	131.053	156.531	131.058	0.0802318	C5H9NO3	[M]+	8.57e-05	BioDeepDB	C01165	HMDB0002104	193305	496-92-4
89	Prephenate					1.0569	0.00247381	Amino acid	Phenylalanine, tyrosine and tryptophan biosynthesis	Keto acids and derivatives	226.071	457.389	226.048	9.23655	C10H10O6	[M]+	1.41e-06	BioDeepDB	C00254	HMDB0012283	1028	126-49-8
90	2-Oxoarginine	1.1228	1.73881e-06			1.73897	2.32485e-06	Amino acid	D-Arginine and D-ornithine metabolism	Keto acids and derivatives	173.079	301.413	173.08	0.146996	C6H11N3O3	[M]+	0.0439667	BioDeepDB	C03771	HMDB0004225	558	3715-10-04
91	gamma-Glutamylalanine			1.21698	0.00578621			Amino acid	Glutathione metabolism	Carboxylic acids and derivatives	219.097	98.95	NULL	0.831956	C7H11N2O5R	[M+H]+	0.00173577	BioDeepDB	C03740	HMDB0006248	NULL	5875-41-2
92	Acetylphosphate	1.81396	1.95248e-07					Carbohydrate	Pyruvate metabolism	Organic phosphoric acids and derivatives	139.982	327.803	139.988	0.573985	C2H5O5P	[M]+	0.000925936	BioDeepDB	C00227	HMDB0001494	186	590-54-5
93	3-Hydroxyanthranilate	1.36475	0.00224159	1.4375	0.000347167			Amino acid	Tryptophan metabolism	Benzene and substituted derivatives	152.033	698.478	153.043	11.9993	C7H7NO3	[M-H]-	1.57e-12	mzCloud	C00632	HMDB0001476	86	548-93-6
94	Sphinganine 1-phosphate			1.1608	0.0264505	1.41447	0.000400006	Lipid	SphingoLipid	Sphingolipids	382.27	803.317	381.264	3.25517	C18H40NO5P	[M+H]+	3.93e-06	BioDeepDB	C01120	HMDB0001383	644260	19794-97-9
95	2-Dehydropantoate	1.29121	1.90478e-06	1.0742	0.0241769			Cofactors and Vitamins	Pantothenate and CoA biosynthesis	NULL	146.06	427.392	146.058	0.130808	C6H10O4	[M]+	2.51e-08	BioDeepDB	C00966	NULL	38	470-30-4
96	Carbamoyl phosphate	1.06576	0.012876			1.28012	0.0136499	Amino acid	Arginine biosynthesis	Organic phosphoric acids and derivatives	141.983	718.221	140.983	1.17683	CH4NO5P	[M+H]+	0.00784426	BioDeepDB	C00169	HMDB0001096	278	590-55-6
97	5,6-Dihydro-5-fluorouracil	1.17954	0.00164402	2.31959	5.59396e-07	1.23195	0.00797624	Xenobiotics	Drug metabolism - other enzymes	Diazines	133.032	140.13	132.034	0.0105844	C4H5FN2O2	[M+H]+	2.07e-25	BioDeepDB	C16630	HMDB0060402	121997	696-06-0
98	(R)-5,6-Dihydrothymine			1.79513	1.90935e-05	1.99421	5.17194e-07	Nucleotide	Pyrimidine metabolism	NULL	128.071	98.9159	128.059	0.0480024	C5H8N2O2	[M]+	0.00180894	BioDeepDB	C21028	NULL	676415	86387-01-1
99	(S)-Methylmalonic acid semialdehyde	1.31143	5.08231e-06			2.17098	2.89657e-09	Amino acid	Valine, leucine and isoleucine degradation	Organooxygen compounds	102.034	561.023	102.032	4.70265	C4H6O3	[M]+	4.75e-13	BioDeepDB	C06002	HMDB0002217	5462303	99043-16-0
100	2-Phenylethanol	1.43561	3.77515e-05	1.01086	0.00176732			Amino acid	Phenylalanine metabolism	Benzene and substituted derivatives	105.07	758.176	122.073	1.28209	C8H10O	[M+H-H2O]+	0.000305256	BioDeepDB	C05853	HMDB0033944	6054	1960-12-08
101	dCMP	1.3228	0.00431328					Nucleotide	Pyrimidine metabolism	Pyrimidine nucleotides	307.115	754.883	307.057	3.98434	C9H14N3O7P	[M]-	2e-09	BioDeepDB	C00239	HMDB0001202	13945	1032-65-1
102	Guanidoacetic acid			1.25007	0.000422294			Amino acid	Arginine and proline metabolism	Carboxylic acids and derivatives	116.927	637.829	117.054	5.43965	C3H7N3O2	[M]-	1.25e-12	BioDeepDB	C00581	HMDB0000128	763	352-97-6
103	12-Keto-tetrahydro-leukotriene B4			1.03709	0.00283178	1.80544	1.07287e-07	Lipid	Arachidonic acid metabolism	Fatty Acyls	335.221	801.913	336.23	4.53193	C20H32O4	[M-H]-	4.9e-06	BioDeepDB	C02165	HMDB0002995	5280492	71160-24-2
104	5-Aminopentanoic acid	1.73833	9.69791e-08	1.87944	3.92386e-08			Amino acid	Lysine degradation	Carboxylic acids and derivatives	115.919	36.5268	117.079	6.94659	C5H11NO2	[M-H]-	2.36e-09	BioDeepDB	C00431	HMDB0003355	138	660-88-8
105	Erucic acid	1.15643	0.022297	1.1348	0.00835747			Lipid	Biosynthesis of unsaturated fatty acids	Fatty Acyls	337.203	828.133	338.318	7.29536	C22H42O2	[M-H]-	0.000106039	BioDeepDB	C08316	HMDB0002068	5281116	112-86-7
106	N-Acetyl-D-glucosamine	1.24564	0.00407048					Carbohydrate	Amino sugar and nucleotide sugar metabolism	Organooxygen compounds	221.153	682.289	221.09	4.33269	C8H15NO6	[M]-	0.000126882	BioDeepDB	C00140	HMDB0000215	439174	7512-17-6
107	myo-Inositol	1.8131	2.57879e-09	1.72579	5.7836e-09	1.14486	0.00409277	Carbohydrate	Inositol phosphate metabolism	Organooxygen compounds	161.044	90.8244	180.063	3.42576	C6H12O6	[M-H2O-H]-	0.000858994	BioDeepDB	C00137	HMDB0000211	892	87-89-8/87-9-8
108	1-Hexadecanol	1.37896	0.00285642					Lipid	Fatty acid degradation	Fatty Acyls	242.054	757.467	242.261	1.25725	C16H34O	[M]-	4.4e-13	BioDeepDB	C00823	HMDB0003424	2682	36653-82-4
109	Fructose 1,6-bisphosphate	1.21316	0.0166021					Energy	Methane metabolism	Organooxygen compounds	339.198	823.166	339.996	6.07055	C6H14O12P2	[M-H]-	1.19e-07	BioDeepDB	C00354	HMDB0001058	172313	488-69-7
110	17a-Estradiol					1.65617	2.746e-05	Lipid	Steroid hormone biosynthesis	Steroids and steroid derivatives	271.227	822.972	272.178	4.22584	C18H24O2	[M-H]-	3.31e-05	BioDeepDB	C02537	HMDB0000429	68570	57-91-0
111	Nicotinamide ribotide			1.22972	0.000624772	1.62052	6.1536e-05	Cofactors and Vitamins	Nicotinate and nicotinamide metabolism	Pyridine nucleotides	333.937	778.516	334.057	3.07506	C11H15N2O8P	[M]-	2.05e-07	BioDeepDB	C00455	HMDB0000229	14180	1094-61-7
112	Tetracosanoic acid			1.04969	0.0183365	1.41602	0.00162706	Lipid	Biosynthesis of unsaturated fatty acids	Fatty Acyls	349.237	831.607	368.365	4.95657	C24H48O2	[M-H2O-H]-	0.0154466	BioDeepDB	C08320	HMDB0002003	11197	557-59-5
113	Taurine	1.65871	3.48545e-05			2.15836	1.71098e-06	Amino acid	Taurine and hypotaurine metabolism	Organic sulfonic acids and derivatives	124.006	87.6205	125.015	5.0544	C2H7NO3S	[M-H]-	0.000224912	BioDeepDB	C00245	HMDB0000251	1123	107-35-7
114	Theobromine			1.05053	0.0037508			Xenobiotics	Caffeine metabolism	Imidazopyrimidines	179.987	781.251	180.065	2.93883	C7H8N4O2	[M]-	5.92e-12	BioDeepDB	C07480	HMDB0002825	5429	83-67-0
115	Folic acid			1.29041	0.0113146			Cofactors and Vitamins	Folate biosynthesis	Carboxylic acids and derivatives	441.249	812.472	441.14	7.74471	C19H19N7O6	[M]-	4.81e-05	BioDeepDB	C00504	HMDB0000121	135398658	59-30-3
116	Thymidine	1.36738	0.00542134					Nucleotide	Pyrimidine metabolism	Pyrimidine nucleosides	223.027	757.372	242.09	5.06972	C10H14N2O5	[M-H2O-H]-	2.39e-09	BioDeepDB	C00214	HMDB0000273	5789	50-89-5
117	Methyl beta-D-galactoside	1.55691	0.00021675	1.43646	0.000347167			Unknow	Unknow	NULL	194.081	808.002	194.079	5.63988	C7H14O6	[M]-	7.19e-05	BioDeepDB	C03619	NULL	94214	1824-94-8
118	Ribose 1,5-bisphosphate	1.35411	0.00678028	1.09606	0.007538			Carbohydrate	Pentose phosphate pathway	Organooxygen compounds	309.17	798.802	309.986	14.2747	C5H12O11P2	[M-H]-	1.2e-09	BioDeepDB	C01151	HMDB0011688	14035695	14689-84-0
119	25-Hydroxycholesterol	1.40765	0.00407048	1.00514	0.0113146			Lipid	Primary bile acid biosynthesis	Steroids and steroid derivatives	401.086	596.828	402.35	4.15329	C27H46O2	[M-H]-	9.31e-05	BioDeepDB	C15519	HMDB0006247	65094	2140-46-7
120	D-Galactose	1.88392	5.61306e-09	1.59653	2.09937e-06	1.79645	0.000263315	Carbohydrate	Galactose metabolism	NULL	179.054	90.5754	180.063	6.83402	C6H12O6	[M-H]-	1.9e-12	BioDeepDB	C00124	NULL	6036	59-23-4 10257-28-0 / 10257-28-0 / 59-23-4
121	L-Glutamine					1.78129	0.000110274	Amino acid	D-Glutamine and D-glutamate metabolism	Carboxylic acids and derivatives	145.06	88.3229	146.069	6.21469	C5H10N2O3	[M-H]-	0.000128555	BioDeepDB	C00064	HMDB0000641	5961	56-85-9
122	Pantothenic acid			1.12469	0.00200238	1.42879	0.000477012	Cofactors and Vitamins	Pantothenate and CoA biosynthesis	Alcohols and polyols	218.102	149.484	219.111	4.39997	C9H17NO5	[M-H]-	2.24e-13	BioDeepDB	C00864	HMDB0000210	6613	79-83-4 / 20938-62-9 / 137-08-6
123	N-Acetylglutamic acid	1.80152	1.09691e-06	2.30904	4.22535e-09	1.09711	0.0311512	Amino acid	Arginine biosynthesis	Carboxylic acids and derivatives	188.055	77.5912	189.064	4.6177	C7H11NO5	[M-H]-	0.00239133	BioDeepDB	C00624	HMDB0001138	70914	1188-37-0
124	N-Acetyl-L-aspartic acid			2.3527	3.07873e-09	2.77145	1.37418e-10	Amino acid	Alanine, aspartate and glutamate metabolism	Carboxylic acids and derivatives	174.039	78.2764	175.048	5.21892	C6H9NO5	[M-H]-	0.0387452	BioDeepDB	C01042	HMDB0000812	65065	997-55-7
125	Stearic acid	1.3118	0.0104491	1.18879	0.00283178			Lipid	Fatty acid biosynthesis	Fatty Acyls	265.146	766.25	284.272	6.50313	C18H36O2	[M-H2O-H]-	0.000482688	BioDeepDB	C01530	HMDB0000827	5281	57-11-4 / 646-29-7
126	Citric acid	1.8849	2.08592e-06	2.05198	2.68957e-07			Carbohydrate	Citrate cycle (TCA cycle)	Carboxylic acids and derivatives	192.022	70.9331	192.027	3.27901	C6H8O7	[M]-	5.54e-19	BioDeepDB	C00158	HMDB0000094	311	77-92-9 / 126-44-3
127	Putrescine	1.86148	1.20356e-06	2.05722	1.04872e-07			Amino acid	Arginine and proline metabolism	NULL	87.0071	89.376	88.1	5.77631	C4H12N2	[M-H]-	0.00204624	BioDeepDB	C00134	NULL	1045	110-60-1
128	Glyceric acid	1.83407	8.2875e-07	2.26593	3.4224e-09	1.62312	0.000142059	Carbohydrate	Glyoxylate and dicarboxylate metabolism	Organooxygen compounds	105.018	82.032	106.027	5.18009	C3H6O4	[M-H]-	3.78e-06	BioDeepDB	C00258	HMDB0000139	439194	473-81-4
129	Arachidic acid	1.37203	0.00407048					Lipid	Biosynthesis of unsaturated fatty acids	Fatty Acyls	311.167	785.725	312.303	4.23533	C20H40O2	[M-H]-	5.74e-05	BioDeepDB	C06425	HMDB0002212	10467	506-30-9
130	Oxalacetic acid	1.08094	0.00939559					Carbohydrate	Citrate cycle (TCA cycle)	Keto acids and derivatives	112.983	504.938	132.006	14.347	C4H4O5	[M-H2O-H]-	6.52e-09	BioDeepDB	C00036	HMDB0000223	970	328-42-7 / 149-63-3
131	L-Malic acid	1.43957	1.81897e-05	1.62061	6.69815e-07			Carbohydrate	Citrate cycle (TCA cycle)	Hydroxy acids and derivatives	133.012	76.5981	134.022	6.38378	C4H6O5	[M-H]-	0.000165666	BioDeepDB	C00149	HMDB0000156	222656	97-67-6 / 6915-15-7
132	beta-Alanine	1.45334	5.54578e-06			1.50161	0.00154247	Amino acid	beta-Alanine metabolism	Carboxylic acids and derivatives	88.0387	91.6803	89.0477	5.52242	C3H7NO2	[M-H]-	0.000530248	BioDeepDB	C00099	HMDB0000056	239	107-95-9
133	13-L-Hydroperoxylinoleic acid			1.6324	1.92613e-06	1.13983	0.000998118	Lipid	Linoleic acid metabolism	Fatty Acyls	311.222	763.638	312.23	3.62989	C18H32O4	[M-H]-	0.0355561	BioDeepDB	C04717	HMDB0003871	5280720	33964-75-9
134	9(S)-HPODE	1.31462	0.000382599	1.4394	0.000188488			Lipid	Linoleic acid metabolism	Fatty Acyls	311.222	792.251	312.23	3.69994	C18H32O4	[M-H]-	4.12e-09	BioDeepDB	C14827	HMDB0006940	9548877	29774-12-7
135	11-Dehydrocorticosterone	1.40772	0.000232966	1.16074	0.0037508			Lipid	Steroid hormone biosynthesis	Steroids and steroid derivatives	325.183	805.426	344.199	8.17601	C21H28O4	[M-H2O-H]-	0.0112598	BioDeepDB	C05490	HMDB0004029	6290	72-23-1
136	Dehydroepiandrosterone sulfate			1.44187	0.000216323	1.80821	1.27277e-05	Lipid	Steroid hormone biosynthesis	Steroids and steroid derivatives	367.156	635.26	368.166	5.4647	C19H28O5S	[M-H]-	7.84e-10	BioDeepDB	C04555	HMDB0001032	12594	651-48-9/78590-17-7
137	L-Gulose			1.21265	0.00238427			Cofactors and Vitamins	Ascorbate and aldarate metabolism	Organooxygen compounds	179.054	302.901	180.063	9.46975	C6H12O6	[M-H]-	2.09e-05	BioDeepDB	C15923	HMDB0012326	10130220	6027-89-0
138	6-Ketoprostaglandin E1	1.41438	0.00092241	1.41869	0.00116814			Lipid	Arachidonic acid metabolism	Fatty Acyls	349.203	814.104	368.22	4.09017	C20H32O6	[M-H2O-H]-	0.0245405	BioDeepDB	C05962	HMDB0004241	5280889	67786-53-2
139	Estrone sulfate			1.1423	0.000152975			Lipid	Steroid hormone biosynthesis	Steroids and steroid derivatives	349.11	624.008	350.119	5.51603	C18H22O5S	[M-H]-	1.31e-08	BioDeepDB	C02538	HMDB0001425	3001028	481-97-0
140	Arachidonic acid	1.53608	0.00198201	1.43833	0.00103306			Lipid	Arachidonic acid metabolism	Fatty Acyls	303.231	829.01	304.24	5.91991	C20H32O2	[M-H]-	5.17e-07	BioDeepDB	C00219	HMDB0001043	444899	506-32-1
141	9,10-Epoxyoctadecenoic acid	1.80078	1.54104e-05	1.37208	0.000756051			Lipid	Linoleic acid metabolism	Fatty Acyls	295.226	837.183	296.235	5.83858	C18H32O3	[M-H]-	3.41e-10	BioDeepDB	C14825	HMDB0004701	5316080	NULL
142	Biliverdin					1.09904	3.66968e-06	Cofactors and Vitamins	Porphyrin and chlorophyll metabolism	Tetrapyrroles and derivatives	581.236	673.456	582.248	5.28129	C33H34N4O6	[M-H]-	4.92e-07	BioDeepDB	C00500	HMDB0001008	5280353	114-25-0
143	Capric acid	1.60974	4.78761e-05	1.20627	0.000709684			Lipid	Fatty acid biosynthesis	Fatty Acyls	171.137	801.255	172.146	10.401	C10H20O2	[M-H]-	1.7e-10	MoNA	C01571	HMDB0000511	2969	334-48-5
144	12,13-DHOME			1.10054	8.74022e-07			Lipid	Linoleic acid metabolism	Fatty Acyls	313.237	765.506	314.246	3.4003	C18H34O4	[M-H]-	1.31e-07	mzCloud	C14829	HMDB0004705	10236635	NULL
145	Lactose	1.57784	3.47096e-08	1.5713	1.53391e-07			Carbohydrate	Galactose metabolism	NULL	342.119	102.769	342.116	9.03822	C12H22O11	[M]-	0.00765066	mzCloud	C00243	HMDB0000186	440995	63-42-3
146	4-Acetamidobutanoate			1.01291	0.0131159			Amino acid	Arginine and proline metabolism	Carboxylic acids and derivatives	144.065	152.024	145.074	12.6749	C6H11NO3	[M-H]-	0.00247273	mzCloud	C02946	HMDB0003681	18189	3025-96-5
