# Supplementary material for: 12,13-diHOME and noradrenaline are associated with the occurrence of acute myocardial infarction in patients with type 2 diabetes mellitus
Source: Diabetol Metab Syndr. 2023 Jun 29;15:142. doi: 10.1186/s13098-023-01115-9 (PMC10308632; doi:10.1186/s13098-023-01115-9)
Supplement: Supplementary file 4 — Additional file 4. The detailed information of 16’s serum specific differential metabolites between T2DM group and T2DM + AMI group detected by untargeted metabonomic. [file 13098_2023_1115_MOESM4_ESM.xlsx]

## Sheet: Sheet1
name	VIP	Fold Change_AMI/DM	p.value	FDR	AUC	Ci1	Ci2	specificity	sensitivity	threshold	Subpathway	class	Superpathway
Estrone sulfate	1.1423	5.1983	0.000152975	0.000709683	0.824	0.681	0.902	0.833	0.7	0.675632	Steroid hormone biosynthesis	Steroids and steroid derivatives	Lipid
Norepinephrine	1.00203	7.9792	2.55e-05	0.000131652	0.847	0.74	0.916	0.708	0.833	27.0191	Tyrosine metabolism	Phenols	Amino acid
p-Hydroxyphenylacetic acid	1.14386	2.2743	0.00172108	0.0046884	0.772	0.619	0.854	0.667	0.667	1.71514	Tyrosine metabolism	Phenols	Amino acid
L-Gulose	1.21265	1.6286	0.00238427	0.0065027	0.758	0.596	0.837	0.75	0.8	1.94425	Ascorbate and aldarate metabolism	Organooxygen compounds	Cofactors and Vitamins
L-Carnitine	1.32238	1.2614	0.000857338	0.00255565	0.781	0.63	0.895	0.792	0.767	1.34977	Carnitine metabolism	Organonitrogen compounds	Lipid
3-Dehydroshikimate	1.7502	0.66725	2.62e-05	0.000132086	0.839	0.689	0.945	0.917	0.867	1.73976	Phenylalanine, tyrosine and tryptophan biosynthesis	NULL	Amino acid
Theobromine	1.05053	0.20777	0.0037508	0.00946345	0.728	0.587	0.837	0.875	0.6	2.69167	Caffeine metabolism	Imidazopyrimidines	Xenobiotics
Dodecanoic acid	1.37225	0.59426	3.56e-05	0.000169374	0.818	0.678	0.939	0.833	0.967	1.64258	Fatty acid biosynthesis	Fatty Acyls	Lipid
Stearidonic acid	1.35398	3.8326	4.1e-06	2.94e-05	0.874	0.792	0.951	0.917	0.733	1.73334	alpha-Linolenic acid metabolism	Fatty Acyls	Lipid
4-Acetamidobutanoate	1.01291	1.8358	0.0131159	0.0263522	0.718	0.569	0.793	0.708	0.667	2.84544	Arginine and proline metabolism	Carboxylic acids and derivatives	Amino acid
Folic acid	1.29041	3.2657	0.0113146	0.0234257	0.711	0.55	0.823	0.667	0.733	1.26577	Folate biosynthesis	Carboxylic acids and derivatives	Cofactors and Vitamins
gamma-Glutamylalanine	1.21698	0.43349	0.00578621	0.0131611	0.718	0.569	0.802	0.75	0.633	2.01782	Glutathione metabolism	Carboxylic acids and derivatives	Amino acid
Guanidoacetic acid	1.25007	5.7434	0.000422294	0.00161207	0.775	0.678	0.914	0.667	0.8	9.90008	Arginine and proline metabolism	Carboxylic acids and derivatives	Amino acid
4-Hydroxybenzoic acid	1.12958	1.8214	0.0344262	0.0632329	0.668	0.538	0.766	0.625	0.767	3.60298	Benzoate degradation	Benzene and substituted derivatives	Xenobiotics
Salicylic acid	1.01499	2.128	0.0113146	0.0234257	0.701	0.531	0.821	0.583	0.767	2.82106	Naphthalene degradation	Benzene and substituted derivatives	Xenobiotics
12,13-DHOME	1.10054	4.395	8.74e-07	1.36e-05	0.894	0.798	0.951	0.875	0.833	2.10712	Linoleic acid metabolism	Fatty Acyls	Lipid
